# Supplementary material for: 2-(4-Fluoro­phen­yl)-3-(4-pyrid­yl)pyrido[2,3-b]pyrazine
Source: Acta Crystallogr Sect E Struct Rep Online. 2009 Sep 26;65(Pt 10):o2512. doi: 10.1107/S1600536809037295 (PMC2970199; doi:10.1107/S1600536809037295)
Supplement: Supplementary file 2 [file e-65-o2512-Isup2.hkl]

# 
# h,k,l, Fc-squared, Fo-squared, sigma(Fo-squared) and status flag 
# 
data_I
_shelx_title ' pk03166b in P21/c' 
_shelx_refln_list_code          4 
_shelx_F_calc_maximum      248.17 
_exptl_crystal_F_000       624.00 
_reflns_d_resolution_high  0.8201 
 
loop_ 
 _symmetry_equiv_pos_as_xyz 
 'x, y, z' 
 '-x, y+1/2, -z+1/2' 
 '-x, -y, -z' 
 'x, -y-1/2, z-1/2' 
 
_cell_length_a    17.2218 
_cell_length_b    11.2199 
_cell_length_c     7.3287 
_cell_angle_alpha  90.000 
_cell_angle_beta   91.804 
_cell_angle_gamma  90.000 
 
_shelx_F_squared_multiplier     1.000 
 
loop_ 
 _refln_index_h 
 _refln_index_k 
 _refln_index_l 
 _refln_F_squared_calc 
 _refln_F_squared_meas 
 _refln_F_squared_sigma 
 _refln_observed_status 
   1   0   0      914.79      938.68     10.13 o 
   2   0   0     2488.61     1974.22     20.96 o 
   3   0   0     5201.37     4733.64     49.46 o 
   4   0   0     1070.21     1187.66     14.57 o 
   5   0   0      118.35       99.92      3.15 o 
   6   0   0      387.29      387.39      7.13 o 
   7   0   0     1048.26     1136.66     15.77 o 
   8   0   0       62.76       77.62      2.61 o 
   9   0   0      774.27      877.26     14.01 o 
  10   0   0      533.22      564.15     10.90 o 
  11   0   0        3.67        4.59      1.10 o 
  12   0   0       93.39      118.65      3.70 o 
  13   0   0      397.72      355.36      9.24 o 
  14   0   0      594.43      598.40     12.70 o 
  15   0   0      130.93      124.69      4.14 o 
  16   0   0      260.06      261.86      8.22 o 
  17   0   0      128.01      119.03      3.58 o 
  18   0   0       34.57       39.33      2.15 o 
  19   0   0       34.13       35.68      1.95 o 
  20   0   0        2.64        3.01      0.97 o 
   1   1   0     1251.11     1572.51     16.54 o 
   2   1   0      387.48      363.55      4.88 o 
   3   1   0     8088.35     7002.33    116.44 o 
   4   1   0      165.49      133.05      3.26 o 
   5   1   0       67.51       68.05      2.12 o 
   6   1   0      748.08      683.89     10.23 o 
   7   1   0      144.95      139.23      4.14 o 
   8   1   0      452.71      431.63      8.26 o 
   9   1   0     1345.89     1525.73     20.64 o 
  10   1   0     1104.91     1173.48     17.44 o 
  11   1   0      396.02      369.61      8.66 o 
  12   1   0      103.72      106.32      3.09 o 
  13   1   0      651.96      602.34     12.29 o 
  14   1   0        0.98        4.39      1.52 o 
  15   1   0        8.15        2.15      2.53 o 
  16   1   0       82.42       78.08      3.00 o 
  17   1   0       11.56       10.95      1.63 o 
  18   1   0        0.60        1.05      1.88 o 
  19   1   0        3.89        3.89      1.18 o 
  20   1   0        1.78        2.96      0.98 o 
   0   2   0     1964.23     2195.15     23.11 o 
   1   2   0     3481.52     4612.84     76.95 o 
   2   2   0     2118.72     2660.24     28.44 o 
   3   2   0      102.34      129.75      3.00 o 
   4   2   0     1513.18     1576.08     18.45 o 
   5   2   0      459.10      408.88      6.78 o 
   6   2   0        5.04       12.67      0.84 o 
   7   2   0      117.39      136.68      4.06 o 
   8   2   0     1933.24     1940.88     24.21 o 
   9   2   0      320.36      327.43      7.22 o 
  10   2   0        5.50        2.51      0.94 o 
  11   2   0        0.45       -0.29      1.59 o 
  12   2   0      202.32      185.59      5.09 o 
  13   2   0      469.72      417.84      9.77 o 
  14   2   0      184.78      170.50      5.34 o 
  15   2   0     1318.62     1179.67     19.46 o 
  16   2   0       67.37       57.31      2.61 o 
  17   2   0        1.55       -0.18      2.39 o 
  18   2   0       17.37       18.10      1.64 o 
  19   2   0       14.10       17.29      1.51 o 
  20   2   0        0.02        1.44      0.93 o 
   1   3   0      739.56      922.22     10.98 o 
   2   3   0      260.53      321.02      5.06 o 
   3   3   0       52.40       93.46      2.58 o 
   4   3   0      710.92      746.95     10.18 o 
   5   3   0     3369.12     3440.61     37.89 o 
   6   3   0      548.80      544.59      8.70 o 
   7   3   0      121.04      148.90      4.18 o 
   8   3   0        0.38        5.20      0.93 o 
   9   3   0      109.93      100.48      3.21 o 
  10   3   0       23.54       20.69      1.26 o 
  11   3   0       65.66       64.81      2.09 o 
  12   3   0       49.93       45.13      1.96 o 
  13   3   0       58.35       52.64      2.36 o 
  14   3   0     1372.69     1243.53     19.63 o 
  15   3   0      110.73       91.12      3.15 o 
  16   3   0       44.90       43.22      2.27 o 
  17   3   0      640.66      605.94     12.43 o 
  18   3   0      148.28      130.20      4.39 o 
  19   3   0        9.76       12.10      1.38 o 
  20   3   0       34.42       33.22      1.84 o 
   0   4   0       25.12       31.12      0.98 o 
   1   4   0        3.40        4.56      0.47 o 
   2   4   0       33.04       25.07      0.84 o 
   3   4   0      219.86      273.55      5.02 o 
   4   4   0       10.08       14.43      0.84 o 
   5   4   0     1299.40     1508.12     18.58 o 
   6   4   0      148.13      153.19      4.08 o 
   7   4   0      292.79      313.90      6.43 o 
   8   4   0      392.25      380.54      7.53 o 
   9   4   0      116.43      104.80      3.27 o 
  10   4   0      131.05      160.47      5.05 o 
  11   4   0       37.28       41.06      1.87 o 
  12   4   0       14.54       16.95      1.34 o 
  13   4   0       15.12       18.49      1.60 o 
  14   4   0        5.38        6.85      1.37 o 
  15   4   0      393.37      370.51      9.25 o 
  16   4   0      120.49      104.05      3.54 o 
  17   4   0       20.99       18.52      1.64 o 
  18   4   0        1.97        2.66      1.15 o 
  19   4   0       56.82       65.44      2.20 o 
  20   4   0        1.38        0.00      1.21 o 
   1   5   0      275.69      293.50      5.05 o 
   2   5   0     2203.58     2649.74     29.47 o 
   3   5   0      325.55      486.11      7.63 o 
   4   5   0      119.67      133.18      3.63 o 
   5   5   0      377.70      418.67      7.31 o 
   6   5   0      615.09      637.44     10.03 o 
   7   5   0      132.45      121.70      3.26 o 
   8   5   0      155.34      163.77      4.72 o 
   9   5   0       28.02       23.17      1.21 o 
  10   5   0      139.71      133.27      3.82 o 
  11   5   0      119.79      122.39      3.89 o 
  12   5   0       26.37       22.63      1.65 o 
  13   5   0        1.04        0.37      1.17 o 
  14   5   0      102.29       97.77      3.01 o 
  15   5   0      106.29      102.78      3.40 o 
  16   5   0      105.79      101.75      3.28 o 
  17   5   0        0.89        2.88      1.08 o 
  18   5   0        3.23        6.08      1.07 o 
  19   5   0        6.60        9.79      1.27 o 
   0   6   0     1719.30     1657.94     19.35 o 
   1   6   0      336.89      401.34      6.56 o 
   2   6   0       33.27       51.21      1.61 o 
   3   6   0      572.64      657.98      9.83 o 
   4   6   0       11.41       16.07      0.90 o 
   5   6   0      322.01      345.88      6.76 o 
   6   6   0      110.21      108.69      3.07 o 
   7   6   0       24.90       33.81      1.37 o 
   8   6   0      192.05      196.43      5.29 o 
   9   6   0       98.18      102.22      3.26 o 
  10   6   0       17.92       17.91      1.31 o 
  11   6   0        1.77        3.82      1.10 o 
  12   6   0     1112.82     1103.31     17.02 o 
  13   6   0      182.58      176.73      4.84 o 
  14   6   0       46.44       45.97      2.13 o 
  15   6   0        9.26        9.43      1.34 o 
  16   6   0        0.39        1.36      1.48 o 
  17   6   0        1.84        0.98      1.44 o 
  18   6   0        1.52        3.17      0.91 o 
   1   7   0       45.43       54.51      1.70 o 
   2   7   0      456.25      506.01      8.32 o 
   3   7   0       84.29       76.78      2.47 o 
   4   7   0        2.80        0.29      1.26 o 
   5   7   0       35.41       31.70      1.31 o 
   6   7   0        2.53        2.54      0.88 o 
   7   7   0       21.53       15.44      1.22 o 
   8   7   0      203.23      203.67      5.52 o 
   9   7   0      434.88      422.06      8.67 o 
  10   7   0      769.46      805.60     13.22 o 
  11   7   0       13.70       19.57      1.56 o 
  12   7   0      107.53      124.48      3.95 o 
  13   7   0        0.49        1.82      1.01 o 
  14   7   0       28.64       31.06      1.61 o 
  15   7   0       17.91       16.08      1.32 o 
  16   7   0       11.60       11.14      1.20 o 
  17   7   0       50.40       58.03      1.90 o 
  18   7   0       14.57       19.11      1.21 o 
   0   8   0      442.09      371.92      6.72 o 
   1   8   0        4.13        7.88      0.80 o 
   2   8   0       71.50       78.22      2.57 o 
   3   8   0      913.93      890.94     13.17 o 
   4   8   0       48.28       49.21      1.77 o 
   5   8   0       28.06       30.17      1.44 o 
   6   8   0       52.08       50.15      1.83 o 
   7   8   0      217.65      201.94      5.54 o 
   8   8   0        0.00        1.48      0.88 o 
   9   8   0       32.29       28.04      1.61 o 
  10   8   0       27.97       31.30      1.61 o 
  11   8   0       46.56       56.60      2.05 o 
  12   8   0      117.20      107.59      3.57 o 
  13   8   0       59.44       68.04      2.16 o 
  14   8   0        5.20        7.90      1.05 o 
  15   8   0      127.72      116.47      3.39 o 
  16   8   0       28.33       31.14      1.39 o 
  17   8   0        0.00        1.72      0.69 o 
   1   9   0        0.98        3.91      0.91 o 
   2   9   0      700.22      700.18     11.27 o 
   3   9   0      551.32      559.56     10.01 o 
   4   9   0       58.03       65.36      2.16 o 
   5   9   0      745.01      679.45     11.47 o 
   6   9   0      462.34      396.23      8.16 o 
   7   9   0        0.44        3.07      0.92 o 
   8   9   0      168.29      156.10      4.90 o 
   9   9   0        0.05        0.48      1.30 o 
  10   9   0      385.08      373.45      7.84 o 
  11   9   0      141.15      153.00      4.75 o 
  12   9   0       11.80       11.55      1.13 o 
  13   9   0       60.11       56.16      1.81 o 
  14   9   0        6.96        7.11      0.84 o 
  15   9   0        6.73        4.53      0.84 o 
   0  10   0       65.14       54.11      1.81 o 
   1  10   0       18.18       17.48      1.29 o 
   2  10   0        5.15        6.35      1.04 o 
   3  10   0       35.11       31.21      1.56 o 
   4  10   0      307.24      250.19      6.26 o 
   5  10   0      194.08      161.65      4.94 o 
   6  10   0       84.36       85.44      2.62 o 
   7  10   0      100.77       79.97      2.55 o 
   8  10   0      147.23      143.03      4.48 o 
   9  10   0       16.63       16.63      1.20 o 
  10  10   0       56.03       57.14      1.82 o 
  11  10   0        7.81        6.51      0.90 o 
  12  10   0       25.18       24.11      1.23 o 
  13  10   0        9.09        9.98      0.88 o 
  14  10   0        3.73        7.93      0.78 o 
   1  11   0        9.55       11.50      1.03 o 
   2  11   0       12.58       17.59      1.20 o 
   3  11   0      121.65      120.47      3.48 o 
   4  11   0       24.83       21.37      1.36 o 
   5  11   0      338.30      311.76      6.94 o 
   6  11   0        8.23        6.98      0.85 o 
   7  11   0        6.85        8.93      0.94 o 
   8  11   0        0.20        0.84      1.14 o 
   9  11   0      110.26      116.13      3.64 o 
  10  11   0       13.09       15.09      0.96 o 
  11  11   0       17.64       15.54      0.92 o 
  12  11   0        3.05        6.13      0.77 o 
   0  12   0       11.35       12.66      1.04 o 
   1  12   0        2.55        1.17      1.30 o 
   2  12   0       23.88       23.73      1.29 o 
   3  12   0      147.05      142.82      4.32 o 
   4  12   0       62.79       61.84      2.08 o 
   5  12   0       24.63       20.72      1.13 o 
   6  12   0       17.01       16.39      1.04 o 
   7  12   0       29.97       31.59      1.29 o 
   8  12   0       99.82      103.48      3.09 o 
   9  12   0        0.39        3.11      0.73 o 
  10  12   0        1.79       -0.86      0.86 o 
   1  13   0        5.45        9.67      0.96 o 
   2  13   0       15.43       13.43      1.04 o 
   3  13   0       23.38       21.45      1.16 o 
   4  13   0       75.29       67.61      2.26 o 
   5  13   0        2.48        1.69      0.67 o 
   6  13   0        8.07        8.75      0.84 o 
 -20   1   1        0.49        1.09      1.47 o 
 -19   1   1       26.17       22.47      1.72 o 
 -18   1   1       12.37       11.19      1.49 o 
 -17   1   1       15.52       13.08      1.74 o 
 -16   1   1       57.25       51.22      2.68 o 
 -15   1   1      434.94      424.89     10.92 o 
 -14   1   1      539.67      534.22     12.26 o 
 -13   1   1       72.20       72.42      2.91 o 
 -12   1   1      750.91      758.27     14.47 o 
 -11   1   1      180.53      182.55      5.25 o 
 -10   1   1      582.53      636.34     12.09 o 
  -9   1   1      222.14      288.38      7.32 o 
  -8   1   1       49.89       33.69      1.59 o 
  -7   1   1       57.65       65.33      2.01 o 
  -6   1   1     1596.46     1454.42     18.54 o 
  -5   1   1      316.45      227.63      4.79 o 
  -4   1   1      722.95      547.41      7.89 o 
  -3   1   1      571.51      510.70      7.02 o 
  -2   1   1     5527.96     4338.48     78.27 o 
  -1   1   1       92.75       83.32      1.86 o 
   0   1   1     5515.19     5268.69     45.92 o 
   1   1   1      882.61      857.44     10.28 o 
   2   1   1      452.15      350.40      5.34 o 
   3   1   1     1760.81     1709.71     19.61 o 
   4   1   1      450.90      369.97      6.22 o 
   5   1   1       57.68       46.77      1.49 o 
   6   1   1      158.48      125.12      3.73 o 
   7   1   1      352.52      441.07      8.07 o 
   8   1   1      138.61      154.11      4.66 o 
   9   1   1       91.17       88.69      2.72 o 
  10   1   1       89.50       91.31      2.86 o 
  11   1   1      588.12      581.77     11.05 o 
  12   1   1      228.68      206.58      6.35 o 
  13   1   1      764.41      682.78     13.11 o 
  14   1   1        3.71        5.80      1.41 o 
  15   1   1       59.84       51.78      2.37 o 
  16   1   1        1.43        2.04      1.31 o 
  17   1   1      133.44      128.98      4.08 o 
  18   1   1        3.13        5.36      1.37 o 
  19   1   1        0.25        0.48      1.06 o 
  20   1   1        1.14        2.57      0.99 o 
 -20   2   1       16.27       19.21      1.44 o 
 -19   2   1       51.50       45.14      2.07 o 
 -18   2   1       11.24       12.03      1.51 o 
 -17   2   1       24.60       21.81      1.96 o 
 -16   2   1      150.57      136.53      4.01 o 
 -15   2   1     1995.92     1927.83     28.21 o 
 -14   2   1      226.33      219.76      6.34 o 
 -13   2   1       51.01       45.46      2.32 o 
 -12   2   1      115.20      114.05      3.33 o 
 -11   2   1       16.21       16.43      1.33 o 
 -10   2   1      464.48      479.98     10.00 o 
  -9   2   1       55.73       60.64      2.04 o 
  -8   2   1      309.89      283.99      6.69 o 
  -7   2   1      700.40      588.98      9.86 o 
  -6   2   1      976.36      878.66     12.48 o 
  -5   2   1     1131.56     1100.60     14.19 o 
  -4   2   1     1380.87     1159.61     14.26 o 
  -3   2   1        1.55        2.23      0.54 o 
  -2   2   1     7211.31     7642.41    121.09 o 
  -1   2   1     4643.68     4569.03     47.47 o 
   0   2   1     8956.74    10743.09    337.09 o 
   1   2   1      211.36      220.90      4.13 o 
   2   2   1       81.41      117.54      2.98 o 
   3   2   1      413.30      379.48      6.21 o 
   4   2   1     1270.19     1120.37     14.30 o 
   5   2   1      189.89      165.79      4.11 o 
   6   2   1      581.70      525.71      8.65 o 
   7   2   1       47.41       40.91      1.44 o 
   8   2   1     3230.06     3082.51     35.88 o 
   9   2   1      115.70       98.67      3.18 o 
  10   2   1      102.75       99.00      3.31 o 
  11   2   1      341.54      282.10      7.20 o 
  12   2   1        7.00        7.94      1.34 o 
  13   2   1     1600.55     1364.70     20.49 o 
  14   2   1        0.45        2.02      1.28 o 
  15   2   1      107.70       89.20      3.04 o 
  16   2   1       74.01       69.59      2.82 o 
  17   2   1       51.25       38.63      2.13 o 
  18   2   1      122.48      140.89      4.63 o 
  19   2   1        2.19        1.12      1.73 o 
  20   2   1       45.67       56.33      2.21 o 
 -20   3   1       21.63       20.28      1.56 o 
 -19   3   1        7.59        6.49      1.27 o 
 -18   3   1        7.86        8.11      1.51 o 
 -17   3   1        2.14        1.82      2.47 o 
 -16   3   1       21.71       22.93      1.94 o 
 -15   3   1        0.44       -1.38      2.36 o 
 -14   3   1        4.60        6.25      1.44 o 
 -13   3   1       65.45       58.19      2.62 o 
 -12   3   1       61.80       57.16      2.47 o 
 -11   3   1       33.09       33.41      1.96 o 
 -10   3   1       11.61        7.21      1.12 o 
  -9   3   1       89.64       86.24      2.52 o 
  -8   3   1      157.60      169.61      5.01 o 
  -7   3   1      629.86      629.61     10.30 o 
  -6   3   1      154.41      140.14      4.02 o 
  -5   3   1      456.68      445.76      7.39 o 
  -4   3   1     2488.54     2522.97     28.25 o 
  -3   3   1      200.43      226.70      4.22 o 
  -2   3   1     1395.21     1560.35     17.80 o 
  -1   3   1     1783.56     1968.35     21.76 o 
   0   3   1     2125.00     2640.81    117.79 o 
   1   3   1      259.97      306.11      5.46 o 
   2   3   1      249.10      296.60      5.43 o 
   3   3   1     1300.97     1408.80     17.33 o 
   4   3   1      208.90      214.50      4.71 o 
   5   3   1     1031.18     1052.29     14.15 o 
   6   3   1       55.15       57.39      1.96 o 
   7   3   1       17.51       26.25      1.23 o 
   8   3   1      285.82      286.42      6.36 o 
   9   3   1      881.25      836.15     13.05 o 
  10   3   1        5.43        6.68      0.95 o 
  11   3   1        3.69        6.14      1.02 o 
  12   3   1        4.90        5.81      1.18 o 
  13   3   1       18.77       18.57      1.59 o 
  14   3   1      651.21      583.99     11.78 o 
  15   3   1      108.86       87.50      2.94 o 
  16   3   1      123.11      132.27      3.99 o 
  17   3   1       45.43       38.00      2.04 o 
  18   3   1        0.26        0.00      1.76 o 
  19   3   1        2.51        3.02      1.15 o 
  20   3   1        6.06        5.14      1.14 o 
 -20   4   1        2.16        2.90      0.97 o 
 -19   4   1       15.22       21.17      1.46 o 
 -18   4   1        0.00       -0.89      1.74 o 
 -17   4   1        0.44        0.00      2.06 o 
 -16   4   1        7.43        7.87      1.48 o 
 -15   4   1        0.30        1.56      1.26 o 
 -14   4   1       32.85       33.31      1.96 o 
 -13   4   1       16.01       17.07      1.57 o 
 -12   4   1      120.79      104.89      3.45 o 
 -11   4   1       20.98       18.10      1.57 o 
 -10   4   1      424.31      356.91      8.23 o 
  -9   4   1      415.43      400.03      8.48 o 
  -8   4   1      347.39      324.68      7.15 o 
  -7   4   1     2058.77     2063.68     25.41 o 
  -6   4   1       21.34       24.21      1.15 o 
  -5   4   1      372.23      422.61      7.27 o 
  -4   4   1      287.38      297.35      5.56 o 
  -3   4   1        4.24        9.66      0.68 o 
  -2   4   1       45.72       47.36      1.51 o 
  -1   4   1       12.76       14.76      0.66 o 
   0   4   1     3883.27     4553.47    132.77 o 
   1   4   1     2453.71     2826.54     32.05 o 
   2   4   1      718.56      817.68     11.59 o 
   3   4   1       19.71       22.03      1.10 o 
   4   4   1       38.30       42.37      1.38 o 
   5   4   1     2144.53     2361.55     27.78 o 
   6   4   1     1042.75     1109.02     15.17 o 
   7   4   1      144.58      160.15      4.56 o 
   8   4   1       12.88        7.70      0.89 o 
   9   4   1       38.48       50.68      1.67 o 
  10   4   1      395.14      351.26      7.69 o 
  11   4   1       14.20       14.12      1.34 o 
  12   4   1       23.07       20.22      1.50 o 
  13   4   1        0.07       -0.77      1.77 o 
  14   4   1       51.26       54.23      2.30 o 
  15   4   1      153.85      139.79      4.44 o 
  16   4   1      195.28      162.11      4.75 o 
  17   4   1        1.88        0.60      1.16 o 
  18   4   1        0.53        0.53      1.06 o 
  19   4   1        2.48        0.33      1.55 o 
 -19   5   1        3.93        4.43      1.04 o 
 -18   5   1        5.56        7.19      1.22 o 
 -17   5   1       93.77       96.58      3.14 o 
 -16   5   1        1.16        3.54      1.04 o 
 -15   5   1        0.01       -0.69      1.95 o 
 -14   5   1       13.55       11.53      1.61 o 
 -13   5   1        6.19        6.67      1.35 o 
 -12   5   1       56.61       53.08      2.23 o 
 -11   5   1       27.25       24.55      1.71 o 
 -10   5   1       77.70       78.20      2.55 o 
  -9   5   1       78.70       79.31      2.38 o 
  -8   5   1       99.06      121.66      3.51 o 
  -7   5   1       44.56       38.92      1.46 o 
  -6   5   1      113.81      113.57      3.12 o 
  -5   5   1        8.80       13.01      0.97 o 
  -4   5   1     1502.11     1783.46     21.38 o 
  -3   5   1      168.60      173.38      4.03 o 
  -2   5   1     1315.78     1497.97     17.84 o 
  -1   5   1      101.61      118.99      3.07 o 
   0   5   1     1037.76     1252.57    110.47 o 
   1   5   1     1724.30     2000.57     24.39 o 
   2   5   1     3261.91     3981.92     44.31 o 
   3   5   1      790.99      963.11     13.59 o 
   4   5   1       74.50       88.16      2.78 o 
   5   5   1      167.30      190.87      4.83 o 
   6   5   1       24.32       44.97      1.45 o 
   7   5   1      124.65      141.16      4.29 o 
   8   5   1        2.59        5.04      0.79 o 
   9   5   1       12.90       14.28      1.21 o 
  10   5   1       14.64       13.08      1.16 o 
  11   5   1      300.82      278.63      6.91 o 
  12   5   1      189.84      183.19      4.79 o 
  13   5   1       74.77       75.91      2.51 o 
  14   5   1        0.08       -0.76      1.66 o 
  15   5   1       22.01       19.64      1.56 o 
  16   5   1        5.76        3.81      1.15 o 
  17   5   1        0.51       -0.93      1.58 o 
  18   5   1       80.15       98.35      3.29 o 
  19   5   1       18.32       22.89      1.37 o 
 -18   6   1        0.54       -1.51      1.51 o 
 -17   6   1       52.08       53.80      2.12 o 
 -16   6   1        4.45        1.57      2.00 o 
 -15   6   1      121.03      120.49      3.58 o 
 -14   6   1       52.85       51.51      2.32 o 
 -13   6   1        0.81       -0.32      1.84 o 
 -12   6   1      307.78      314.75      8.09 o 
 -11   6   1      235.69      244.17      6.86 o 
 -10   6   1        2.89        1.89      1.15 o 
  -9   6   1        1.49        1.61      1.71 o 
  -8   6   1      475.61      457.46      8.97 o 
  -7   6   1        1.71        4.45      0.88 o 
  -6   6   1        4.64        9.05      0.90 o 
  -5   6   1        0.10        1.13      1.20 o 
  -4   6   1       30.12       44.88      1.48 o 
  -3   6   1      438.31      510.50      8.17 o 
  -2   6   1        4.34       10.04      0.76 o 
  -1   6   1      605.05      571.01      8.45 o 
   0   6   1       52.16       64.02      4.53 o 
   1   6   1      442.99      597.93     10.15 o 
   2   6   1       25.90       24.75      1.23 o 
   3   6   1       16.95       32.12      1.30 o 
   4   6   1      573.62      672.69     10.84 o 
   5   6   1       31.18       33.64      1.32 o 
   6   6   1       12.13       14.48      1.07 o 
   7   6   1       43.84       44.57      1.52 o 
   8   6   1       31.43       32.03      1.52 o 
   9   6   1        0.39       -0.12      1.30 o 
  10   6   1      595.46      542.12     10.16 o 
  11   6   1       23.20       21.17      1.43 o 
  12   6   1      237.29      203.62      6.01 o 
  13   6   1      148.41      133.95      4.08 o 
  14   6   1       43.90       45.47      1.95 o 
  15   6   1        8.88        8.49      1.13 o 
  16   6   1        2.63        2.41      0.91 o 
  17   6   1       21.52       28.14      1.48 o 
  18   6   1       30.04       42.13      1.76 o 
 -17   7   1        0.31        0.00      1.31 o 
 -16   7   1       13.92       12.84      1.23 o 
 -15   7   1       22.87       25.53      1.51 o 
 -14   7   1        4.13        9.18      1.22 o 
 -13   7   1      378.11      369.40      8.58 o 
 -12   7   1     1224.79     1208.53     18.44 o 
 -11   7   1       81.40       92.05      2.83 o 
 -10   7   1      402.65      396.43      8.79 o 
  -9   7   1      258.62      260.05      6.74 o 
  -8   7   1        1.14        3.96      1.00 o 
  -7   7   1      145.85      145.89      3.96 o 
  -6   7   1        0.33        0.79      1.14 o 
  -5   7   1       46.64       44.07      1.62 o 
  -4   7   1        2.33        4.05      0.78 o 
  -3   7   1        7.71        9.04      0.84 o 
  -2   7   1      579.42      595.91      9.22 o 
  -1   7   1      147.14      142.65      3.74 o 
   0   7   1      290.98      317.50     33.47 o 
   1   7   1       99.80      112.24      3.35 o 
   2   7   1       96.73      103.62      3.25 o 
   3   7   1      487.66      493.05      9.12 o 
   4   7   1       10.96       14.02      1.02 o 
   5   7   1      135.56      150.87      4.55 o 
   6   7   1      100.95      108.71      3.28 o 
   7   7   1       28.24       32.31      1.51 o 
   8   7   1        8.26        7.72      1.09 o 
   9   7   1        0.03        4.96      1.08 o 
  10   7   1     1934.50     1843.66     24.25 o 
  11   7   1      646.45      583.35     10.81 o 
  12   7   1        2.63        0.39      1.77 o 
  13   7   1      163.15      156.98      4.31 o 
  14   7   1       68.09       72.80      2.36 o 
  15   7   1       11.96       11.56      1.12 o 
  16   7   1       20.15       22.68      1.30 o 
  17   7   1       18.39       24.29      1.26 o 
 -16   8   1        3.93        4.34      0.87 o 
 -15   8   1        3.52        0.53      1.49 o 
 -14   8   1       41.68       46.08      1.79 o 
 -13   8   1        2.33        4.99      0.96 o 
 -12   8   1      373.84      401.67      8.61 o 
 -11   8   1       27.22       26.51      1.55 o 
 -10   8   1        0.85        2.99      0.97 o 
  -9   8   1       28.06       24.98      1.54 o 
  -8   8   1       74.48       75.48      2.32 o 
  -7   8   1       18.33       18.36      1.33 o 
  -6   8   1        8.98        7.59      1.19 o 
  -5   8   1       36.62       33.96      1.53 o 
  -4   8   1       89.35      109.27      3.16 o 
  -3   8   1     1043.45     1042.17     14.68 o 
  -2   8   1      755.84      705.21     10.81 o 
  -1   8   1        5.84        5.13      0.80 o 
   0   8   1      142.31      142.24     15.26 o 
   1   8   1      469.55      491.97      9.63 o 
   2   8   1        6.82        4.72      1.11 o 
   3   8   1       55.40       48.15      1.89 o 
   4   8   1       96.23       99.24      2.91 o 
   5   8   1      553.89      568.13     10.36 o 
   6   8   1        0.39        0.62      1.49 o 
   7   8   1       77.36       78.51      2.56 o 
   8   8   1        2.01       -1.00      1.61 o 
   9   8   1      559.24      539.02     10.06 o 
  10   8   1       77.99       72.32      2.30 o 
  11   8   1       26.02       23.23      1.52 o 
  12   8   1        1.49       -0.48      1.47 o 
  13   8   1      195.35      184.15      5.26 o 
  14   8   1       24.66       25.42      1.38 o 
  15   8   1       18.08       21.32      1.21 o 
  16   8   1        7.87        8.28      0.94 o 
 -15   9   1        5.60        9.74      1.02 o 
 -14   9   1       10.15       10.31      0.98 o 
 -13   9   1       19.25       16.60      1.24 o 
 -12   9   1       58.96       58.57      1.95 o 
 -11   9   1       25.01       27.95      1.46 o 
 -10   9   1       26.53       29.97      1.57 o 
  -9   9   1        8.36        9.00      1.14 o 
  -8   9   1        6.23        5.85      1.14 o 
  -7   9   1       77.56       76.99      2.37 o 
  -6   9   1        4.67        7.74      1.20 o 
  -5   9   1      899.85      919.73     14.16 o 
  -4   9   1      602.79      624.50     10.74 o 
  -3   9   1      481.88      443.05      8.48 o 
  -2   9   1      121.04      110.17      3.16 o 
  -1   9   1       11.43        4.14      0.95 o 
   0   9   1      159.63      155.25     15.27 o 
   1   9   1       27.67       32.66      1.79 o 
   2   9   1      285.05      293.15      7.21 o 
   3   9   1      744.58      716.55     12.44 o 
   4   9   1      332.80      302.58      7.27 o 
   5   9   1      264.23      261.36      6.64 o 
   6   9   1       62.06       59.81      2.11 o 
   7   9   1       41.35       34.54      1.66 o 
   8   9   1       55.65       47.44      1.86 o 
   9   9   1       39.18       39.91      1.64 o 
  10   9   1       12.76        6.94      1.16 o 
  11   9   1        3.96       -1.60      1.60 o 
  12   9   1       10.90        8.08      1.07 o 
  13   9   1       46.46       42.84      1.52 o 
  14   9   1       13.39       16.49      1.04 o 
  15   9   1       19.26       23.71      1.14 o 
 -14  10   1       45.08       45.53      1.53 o 
 -13  10   1       43.94       49.51      1.57 o 
 -12  10   1       16.09       17.49      1.07 o 
 -11  10   1        0.03        0.00      1.21 o 
 -10  10   1        0.12       -0.42      1.34 o 
  -9  10   1       12.01       14.20      1.09 o 
  -8  10   1        2.38        2.04      0.92 o 
  -7  10   1       63.96       58.73      2.05 o 
  -6  10   1       35.72       31.30      1.62 o 
  -5  10   1      129.58      130.30      3.71 o 
  -4  10   1      182.96      211.55      5.73 o 
  -3  10   1       12.63       16.11      1.27 o 
  -2  10   1      438.12      413.57      8.11 o 
  -1  10   1        3.53        0.95      1.52 o 
   0  10   1        2.70        3.39      1.32 o 
   1  10   1      108.01      100.22      3.14 o 
   2  10   1      151.92      174.92      4.70 o 
   3  10   1      150.46      132.44      4.11 o 
   4  10   1        1.30        3.32      1.09 o 
   5  10   1      207.32      181.37      5.48 o 
   6  10   1        0.00        1.18      0.92 o 
   7  10   1      193.92      180.23      5.27 o 
   8  10   1        0.95        2.09      0.83 o 
   9  10   1       48.41       52.66      1.83 o 
  10  10   1       87.53       86.49      2.78 o 
  11  10   1       72.70       73.55      2.21 o 
  12  10   1      117.21      116.65      3.54 o 
  13  10   1       13.54       15.06      0.90 o 
  14  10   1        2.09        1.88      0.65 o 
 -12  11   1       55.00       52.27      1.77 o 
 -11  11   1      102.23      117.80      3.44 o 
 -10  11   1        2.73        5.25      0.80 o 
  -9  11   1        0.80        1.86      0.76 o 
  -8  11   1       25.44       22.56      1.23 o 
  -7  11   1        6.44        9.95      0.98 o 
  -6  11   1       44.15       36.88      1.57 o 
  -5  11   1      163.63      182.94      5.13 o 
  -4  11   1       56.06       52.07      1.86 o 
  -3  11   1       56.22       58.82      1.95 o 
  -2  11   1       44.90       41.92      1.60 o 
  -1  11   1        1.08        3.37      0.80 o 
   0  11   1        0.78        0.89      1.04 o 
   1  11   1        3.11        0.80      1.47 o 
   2  11   1       39.38       35.70      1.81 o 
   3  11   1        9.94       16.41      1.28 o 
   4  11   1       13.17       14.38      1.29 o 
   5  11   1        6.55        6.21      1.03 o 
   6  11   1        5.16        6.16      0.90 o 
   7  11   1       25.20       28.09      1.36 o 
   8  11   1       14.99       18.07      1.11 o 
   9  11   1       30.91       32.75      1.34 o 
  10  11   1       51.94       52.44      1.66 o 
  11  11   1       14.41       16.68      0.90 o 
  12  11   1        2.06        1.97      0.67 o 
  -9  12   1       43.72       56.46      1.67 o 
  -8  12   1        9.82       11.83      0.88 o 
  -7  12   1       95.89       88.19      2.61 o 
  -6  12   1        0.36        0.67      1.07 o 
  -5  12   1        2.68        2.60      0.78 o 
  -4  12   1       20.34       19.18      1.19 o 
  -3  12   1        0.37        0.38      1.17 o 
  -2  12   1        3.27        3.94      0.85 o 
  -1  12   1       80.90       82.99      2.71 o 
   0  12   1        2.89        3.05      0.63 o 
   1  12   1        1.45        2.81      0.88 o 
   2  12   1        0.17       -0.77      1.34 o 
   3  12   1        4.20        3.37      0.97 o 
   4  12   1        6.65        7.14      0.99 o 
   5  12   1       36.42       28.15      1.38 o 
   6  12   1       21.41       20.44      1.13 o 
   7  12   1       11.81       14.90      0.95 o 
   8  12   1       31.60       38.16      1.30 o 
   9  12   1        1.32        0.73      0.90 o 
  -6  13   1       29.62       24.18      1.17 o 
  -5  13   1        4.29        2.46      0.73 o 
  -4  13   1        9.75        8.47      0.92 o 
  -3  13   1       15.85       14.55      0.96 o 
  -2  13   1        1.12        1.24      0.63 o 
  -1  13   1        5.76        5.65      0.81 o 
   0  13   1        0.00        1.54      1.25 o 
   1  13   1       70.23       73.23      2.26 o 
   2  13   1       17.11       18.57      1.18 o 
   3  13   1       54.56       50.70      1.81 o 
   4  13   1       81.51       73.73      2.35 o 
   5  13   1        2.82        0.62      0.76 o 
 -20   0   2        4.20        2.45      1.04 o 
 -19   0   2        9.88        6.04      1.21 o 
 -18   0   2        1.19       -1.14      1.82 o 
 -17   0   2      111.72      106.23      3.46 o 
 -16   0   2      352.93      363.04     10.14 o 
 -15   0   2      322.17      334.19      9.79 o 
 -14   0   2      171.83      171.16      5.30 o 
 -13   0   2      747.41      851.44     16.85 o 
 -12   0   2       44.63       50.99      2.65 o 
 -11   0   2     1019.76     1098.24     19.08 o 
 -10   0   2      348.03      365.72      9.51 o 
  -9   0   2      213.19      230.11      5.96 o 
  -8   0   2      538.96      616.43     11.79 o 
  -7   0   2      108.98      113.82      3.69 o 
  -6   0   2      203.19      209.52      5.54 o 
  -5   0   2      904.40      797.68     11.91 o 
  -4   0   2     1269.11     1006.15     13.56 o 
  -3   0   2     5853.24     5037.09     53.82 o 
  -2   0   2    61589.05    63140.86    735.19 o 
  -1   0   2    10468.71     9409.36    161.04 o 
   0   0   2      955.51      873.42     25.78 o 
   1   0   2    26043.32    28983.92    389.44 o 
   2   0   2      347.50      336.66      6.53 o 
   3   0   2     9637.67    10500.47    109.30 o 
   4   0   2      272.09      253.18      5.67 o 
   5   0   2     2096.80     2061.19     25.30 o 
   6   0   2      117.36      114.51      3.49 o 
   7   0   2     4391.94     4509.74     51.11 o 
   8   0   2     4181.30     4162.08     48.15 o 
   9   0   2      356.53      341.77      8.20 o 
  10   0   2      164.51      198.22      5.36 o 
  11   0   2        5.66        6.53      1.42 o 
  12   0   2      647.81      696.40     13.55 o 
  13   0   2       19.03       14.99      1.75 o 
  14   0   2       23.67       21.59      1.90 o 
  15   0   2        6.57        7.21      1.71 o 
  16   0   2        0.12        1.79      1.91 o 
  17   0   2        0.07       -1.98      1.98 o 
  18   0   2       67.62       69.23      2.54 o 
  19   0   2       27.80       23.47      1.57 o 
  20   0   2        0.02       -0.43      1.54 o 
 -20   1   2        7.01        8.70      1.29 o 
 -19   1   2        0.65        1.42      1.00 o 
 -18   1   2        8.84       10.00      1.44 o 
 -17   1   2      136.92      135.91      4.34 o 
 -16   1   2       56.80       68.21      2.92 o 
 -15   1   2      371.65      413.70     11.04 o 
 -14   1   2        1.68        1.65      2.65 o 
 -13   1   2      205.99      224.82      6.77 o 
 -12   1   2      296.06      352.99      9.93 o 
 -11   1   2       42.21       55.28      2.51 o 
 -10   1   2        5.11        7.04      1.30 o 
  -9   1   2      116.13      117.86      3.75 o 
  -8   1   2       16.43       15.36      1.40 o 
  -7   1   2      400.15      411.35      8.63 o 
  -6   1   2       60.53       56.48      1.82 o 
  -5   1   2     1338.32     1126.73     15.25 o 
  -4   1   2     2950.39     2510.94     28.77 o 
  -3   1   2     1680.02     1400.07     17.11 o 
  -2   1   2        0.50       -1.98      1.98 o 
  -1   1   2    12300.76    10928.00    177.24 o 
   0   1   2      170.50      159.99      2.67 o 
   1   1   2     2467.14     2498.90     28.39 o 
   2   1   2    10914.60    11407.27    117.94 o 
   3   1   2        7.40        9.26      0.99 o 
   4   1   2     1608.47     1598.16     20.00 o 
   5   1   2        5.70        4.96      0.94 o 
   6   1   2      298.66      257.26      6.15 o 
   7   1   2     1336.03     1294.58     18.12 o 
   8   1   2     1573.17     1473.50     20.39 o 
   9   1   2      102.75       92.36      2.68 o 
  10   1   2        3.00        8.70      1.19 o 
  11   1   2        0.25       -1.31      2.00 o 
  12   1   2      281.77      278.66      7.97 o 
  13   1   2       21.44       21.43      1.91 o 
  14   1   2       29.83       28.22      2.06 o 
  15   1   2       41.85       37.52      2.17 o 
  16   1   2        3.67        0.19      2.33 o 
  17   1   2        1.15       -1.07      2.19 o 
  18   1   2       12.59       12.08      1.51 o 
  19   1   2       24.47       31.46      1.80 o 
  20   1   2       76.76      137.38      3.84 o 
 -20   2   2       12.46       14.01      1.43 o 
 -19   2   2        0.13       -1.77      1.77 o 
 -18   2   2       75.05       83.39      3.08 o 
 -17   2   2      438.91      437.62     10.89 o 
 -16   2   2        9.48       10.54      1.79 o 
 -15   2   2       19.54       20.02      2.33 o 
 -14   2   2     1033.96     1053.97     19.30 o 
 -13   2   2        1.72        4.08      1.58 o 
 -12   2   2       38.84       42.96      2.42 o 
 -11   2   2        4.22        3.70      1.39 o 
 -10   2   2      624.60      551.25     11.63 o 
  -9   2   2      320.55      332.59      8.38 o 
  -8   2   2       19.57       17.08      1.34 o 
  -7   2   2       86.86       70.86      2.15 o 
  -6   2   2      104.62       90.52      2.99 o 
  -5   2   2        2.89        4.55      0.91 o 
  -4   2   2      771.07      684.69     10.09 o 
  -3   2   2      401.71      354.98      6.17 o 
  -2   2   2        2.38        7.81      0.67 o 
  -1   2   2     6856.41     6489.36     67.95 o 
   0   2   2     7963.28     8243.27     75.39 o 
   1   2   2      980.05     1108.55     14.41 o 
   2   2   2      491.54      534.45      8.46 o 
   3   2   2     2504.85     2535.77     29.28 o 
   4   2   2      105.77      105.63      2.93 o 
   5   2   2      204.83      143.00      4.34 o 
   6   2   2      636.21      643.90     10.74 o 
   7   2   2        0.13        1.54      1.67 o 
   8   2   2        0.03        2.39      0.88 o 
   9   2   2      247.57      247.17      6.63 o 
  10   2   2      453.46      417.31      9.15 o 
  11   2   2       31.01       27.09      1.67 o 
  12   2   2      290.79      246.13      7.33 o 
  13   2   2     1298.68     1194.48     19.05 o 
  14   2   2       88.19       71.80      2.79 o 
  15   2   2       57.83       41.14      2.18 o 
  16   2   2      169.71      139.80      4.69 o 
  17   2   2        5.26       10.53      1.37 o 
  18   2   2       48.44       58.86      2.36 o 
  19   2   2        7.64        6.61      1.24 o 
  20   2   2       15.53       25.00      1.54 o 
 -20   3   2        0.00       -1.36      1.56 o 
 -19   3   2      257.80      263.50      7.21 o 
 -18   3   2        9.85       12.04      1.47 o 
 -17   3   2      324.63      313.09      9.02 o 
 -16   3   2     1021.62     1053.86     18.83 o 
 -15   3   2       73.74       71.56      3.01 o 
 -14   3   2       23.60       34.65      2.26 o 
 -13   3   2        3.64        1.91      1.81 o 
 -12   3   2      129.64      119.63      3.67 o 
 -11   3   2        0.48       -0.97      2.19 o 
 -10   3   2       48.32       33.42      1.80 o 
  -9   3   2        8.87       11.96      1.31 o 
  -8   3   2      174.34      176.98      4.74 o 
  -7   3   2     1819.12     1780.99     23.28 o 
  -6   3   2      618.31      575.24      9.85 o 
  -5   3   2       57.31       55.45      1.82 o 
  -4   3   2      620.23      612.27      9.39 o 
  -3   3   2      419.64      440.21      7.21 o 
  -2   3   2      176.48      187.46      4.09 o 
  -1   3   2      108.18      103.00      2.94 o 
   0   3   2       59.81       65.95      1.50 o 
   1   3   2      504.20      575.95      9.07 o 
   2   3   2       26.14       30.68      1.23 o 
   3   3   2     1300.77     1396.05     18.01 o 
   4   3   2      246.04      295.13      6.34 o 
   5   3   2      215.91      180.05      5.05 o 
   6   3   2       41.93       71.73      2.38 o 
   7   3   2      113.02      101.42      3.36 o 
   8   3   2       95.13       81.40      2.64 o 
   9   3   2       17.32       17.76      1.25 o 
  10   3   2        0.11       -1.01      1.61 o 
  11   3   2        0.07        1.06      1.55 o 
  12   3   2     1288.10     1121.33     17.72 o 
  13   3   2       19.18       30.32      1.86 o 
  14   3   2        0.10       -0.54      1.28 o 
  15   3   2      636.71      501.04     11.01 o 
  16   3   2      181.05      177.42      5.07 o 
  17   3   2       81.04       84.75      2.76 o 
  18   3   2       54.76       61.83      2.28 o 
  19   3   2       17.89       16.93      1.29 o 
 -19   4   2        7.49        7.23      1.36 o 
 -18   4   2       93.78      107.73      3.39 o 
 -17   4   2      100.21       93.03      3.08 o 
 -16   4   2       64.70       52.91      2.65 o 
 -15   4   2       24.64       19.09      1.90 o 
 -14   4   2       10.19        7.63      1.64 o 
 -13   4   2       15.58       17.79      1.78 o 
 -12   4   2        1.20        1.82      1.45 o 
 -11   4   2      104.82       87.24      2.99 o 
 -10   4   2       77.83       83.38      2.81 o 
  -9   4   2       36.52       35.27      1.80 o 
  -8   4   2       72.59       84.54      2.57 o 
  -7   4   2      991.51     1036.46     15.46 o 
  -6   4   2       56.27       52.09      1.69 o 
  -5   4   2        2.74        6.16      0.86 o 
  -4   4   2      301.16      294.73      5.89 o 
  -3   4   2     1048.75     1036.06     13.68 o 
  -2   4   2      128.52      123.96      3.35 o 
  -1   4   2        7.02        5.91      0.72 o 
   0   4   2      474.52      577.27      6.40 o 
   1   4   2      438.07      472.16      8.33 o 
   2   4   2       89.18       81.85      2.42 o 
   3   4   2      237.85      254.35      5.93 o 
   4   4   2      359.76      380.60      7.66 o 
   5   4   2      518.23      545.95      9.71 o 
   6   4   2       49.54       48.64      1.72 o 
   7   4   2       90.90       83.53      2.64 o 
   8   4   2        3.10        1.30      1.44 o 
   9   4   2       46.62       40.37      1.83 o 
  10   4   2       26.56       29.44      1.59 o 
  11   4   2      146.87      154.65      4.49 o 
  12   4   2      146.25      137.66      4.24 o 
  13   4   2      311.75      281.35      7.60 o 
  14   4   2      222.51      192.21      5.17 o 
  15   4   2       10.33       11.74      1.42 o 
  16   4   2        0.38        2.39      1.14 o 
  17   4   2        6.19        6.36      1.18 o 
  18   4   2        6.00       10.58      1.16 o 
  19   4   2       17.47       25.13      1.44 o 
 -19   5   2        0.62        2.73      0.99 o 
 -18   5   2        0.97        3.03      1.03 o 
 -17   5   2        3.56        4.30      1.15 o 
 -16   5   2       10.66       12.67      1.43 o 
 -15   5   2       52.81       48.16      2.39 o 
 -14   5   2       39.38       45.74      2.53 o 
 -13   5   2      119.43      112.67      3.47 o 
 -12   5   2       23.16       32.42      2.07 o 
 -11   5   2        0.41       -2.11      2.11 o 
 -10   5   2      155.44      136.28      4.47 o 
  -9   5   2        0.19       -1.78      1.78 o 
  -8   5   2        1.14        3.70      0.93 o 
  -7   5   2        3.64        1.01      1.64 o 
  -6   5   2      416.02      433.24      8.41 o 
  -5   5   2       56.27       84.91      2.73 o 
  -4   5   2      581.27      623.01      9.82 o 
  -3   5   2      609.32      607.63      9.38 o 
  -2   5   2      935.06      989.43     13.21 o 
  -1   5   2       65.76       67.63      2.15 o 
   0   5   2      836.43      876.06      9.91 o 
   1   5   2      230.44      300.79      6.67 o 
   2   5   2       20.04       27.51      1.44 o 
   3   5   2       83.59       67.29      2.15 o 
   4   5   2      209.44      199.95      5.56 o 
   5   5   2        0.04        0.45      0.86 o 
   6   5   2       49.98       52.15      1.77 o 
   7   5   2        0.18        0.52      1.52 o 
   8   5   2        9.24       11.54      1.21 o 
   9   5   2        8.09        9.29      1.18 o 
  10   5   2      101.89       86.36      2.65 o 
  11   5   2       30.31       29.48      1.71 o 
  12   5   2       22.28       20.28      1.62 o 
  13   5   2      171.81      148.42      4.47 o 
  14   5   2      606.64      558.32     11.01 o 
  15   5   2        0.15        0.85      1.02 o 
  16   5   2       12.61       11.41      1.21 o 
  17   5   2        2.41        3.54      1.08 o 
  18   5   2       34.96       41.21      1.64 o 
 -18   6   2        3.59        3.93      1.13 o 
 -17   6   2       12.86       14.26      1.24 o 
 -16   6   2        2.41        0.87      1.84 o 
 -15   6   2        0.12        0.48      2.10 o 
 -14   6   2      530.79      538.10     11.46 o 
 -13   6   2       38.76       44.97      2.30 o 
 -12   6   2        8.73       11.35      1.56 o 
 -11   6   2      521.20      498.73     10.82 o 
 -10   6   2      243.02      242.34      7.12 o 
  -9   6   2       91.71       80.35      2.59 o 
  -8   6   2       88.46       84.68      2.94 o 
  -7   6   2      100.92       99.05      2.97 o 
  -6   6   2       98.87       97.05      3.18 o 
  -5   6   2      765.28      774.11     12.06 o 
  -4   6   2      189.90      164.99      4.55 o 
  -3   6   2       11.86       15.12      0.93 o 
  -2   6   2     1618.08     1586.76     19.65 o 
  -1   6   2       95.71      115.26      3.43 o 
   0   6   2      275.32      277.39      4.34 o 
   1   6   2     2052.54     2315.11     29.00 o 
   2   6   2       13.77       15.84      1.29 o 
   3   6   2       64.46       61.75      2.04 o 
   4   6   2        3.39        3.01      1.00 o 
   5   6   2      138.18      158.10      4.30 o 
   6   6   2       23.25       23.46      1.49 o 
   7   6   2       14.62       19.88      1.45 o 
   8   6   2        3.21        3.96      1.09 o 
   9   6   2       71.14       70.14      2.36 o 
  10   6   2      698.12      665.27     12.01 o 
  11   6   2       66.16       58.33      2.25 o 
  12   6   2      105.35      102.36      3.17 o 
  13   6   2      600.80      591.03     11.25 o 
  14   6   2       14.59       14.38      1.38 o 
  15   6   2        0.13       -0.13      1.56 o 
  16   6   2       37.66       39.58      1.73 o 
  17   6   2        7.21       10.69      1.11 o 
  18   6   2       37.10       50.55      1.82 o 
 -17   7   2        1.19        1.24      1.52 o 
 -16   7   2        0.00       -0.70      1.43 o 
 -15   7   2       48.71       55.98      2.19 o 
 -14   7   2       89.25       81.38      2.63 o 
 -13   7   2       19.00       20.82      1.68 o 
 -12   7   2       57.79       70.69      2.62 o 
 -11   7   2      592.25      588.00     11.71 o 
 -10   7   2       29.45       26.00      1.72 o 
  -9   7   2      143.85      159.67      4.57 o 
  -8   7   2       83.08       92.02      2.78 o 
  -7   7   2      166.27      160.34      4.32 o 
  -6   7   2       11.38       10.65      1.20 o 
  -5   7   2       13.03       12.16      1.12 o 
  -4   7   2      106.12       99.93      3.05 o 
  -3   7   2      346.37      350.36      6.96 o 
  -2   7   2        0.66        0.73      1.13 o 
  -1   7   2      217.49      209.06      4.91 o 
   0   7   2        9.45       11.92      1.86 o 
   1   7   2       56.47       50.73      2.02 o 
   2   7   2      112.24      130.01      4.23 o 
   3   7   2       12.77       14.65      1.44 o 
   4   7   2      187.37      195.28      5.93 o 
   5   7   2      114.49      127.49      4.00 o 
   6   7   2       10.33       10.37      1.27 o 
   7   7   2        3.57        4.20      1.19 o 
   8   7   2      457.51      458.27      9.47 o 
   9   7   2      558.00      587.29     11.09 o 
  10   7   2      709.54      698.30     12.37 o 
  11   7   2        7.54        4.41      1.12 o 
  12   7   2        4.42        7.41      1.02 o 
  13   7   2        7.50        9.50      1.11 o 
  14   7   2       10.44        9.40      1.19 o 
  15   7   2       82.21       86.64      2.60 o 
  16   7   2       21.51       23.21      1.23 o 
  17   7   2        9.24       14.07      1.09 o 
 -16   8   2       11.18       16.24      1.25 o 
 -15   8   2       41.89       52.16      1.93 o 
 -14   8   2       36.61       29.72      1.56 o 
 -13   8   2       30.57       30.97      1.63 o 
 -12   8   2        0.00        2.63      1.02 o 
 -11   8   2       34.18       30.22      1.77 o 
 -10   8   2       32.85       33.47      1.85 o 
  -9   8   2       19.48       22.15      1.60 o 
  -8   8   2      269.50      282.19      7.20 o 
  -7   8   2       82.02       72.83      2.44 o 
  -6   8   2      185.87      186.76      5.56 o 
  -5   8   2      537.99      581.81     10.43 o 
  -4   8   2        0.26        0.69      1.66 o 
  -3   8   2       12.85       13.00      1.21 o 
  -2   8   2      385.75      369.49      7.37 o 
  -1   8   2      120.85      114.16      3.08 o 
   0   8   2        3.17        3.10      0.67 o 
   1   8   2      361.75      374.95      9.26 o 
   2   8   2      375.81      408.24      9.62 o 
   3   8   2        0.54        1.17      1.88 o 
   4   8   2       38.01       38.46      1.99 o 
   5   8   2       53.41       55.28      2.32 o 
   6   8   2       19.99       20.54      1.55 o 
   7   8   2        0.52        2.59      1.03 o 
   8   8   2       11.71        9.62      1.33 o 
   9   8   2      250.36      262.10      6.79 o 
  10   8   2      416.07      387.54      8.44 o 
  11   8   2       70.77       70.35      2.22 o 
  12   8   2      159.16      140.33      3.83 o 
  13   8   2       24.22       19.55      1.24 o 
  14   8   2        2.50        2.07      0.84 o 
  15   8   2       21.34       20.69      1.17 o 
  16   8   2        0.04        0.57      0.63 o 
 -15   9   2       35.61       35.37      1.50 o 
 -14   9   2        6.25        5.77      0.89 o 
 -13   9   2       14.79       16.52      1.25 o 
 -12   9   2       12.56       10.05      1.14 o 
 -11   9   2        2.16        0.74      1.54 o 
 -10   9   2        9.34        8.71      1.17 o 
  -9   9   2        3.67        4.75      1.08 o 
  -8   9   2      267.79      255.47      6.80 o 
  -7   9   2      271.76      283.43      7.08 o 
  -6   9   2      133.58      144.61      4.07 o 
  -5   9   2      974.18     1055.18     15.87 o 
  -4   9   2     1059.12     1154.61     16.77 o 
  -3   9   2      153.15      172.04      5.09 o 
  -2   9   2       10.58       11.37      1.10 o 
  -1   9   2      119.06      116.61      3.34 o 
   0   9   2      135.70      130.89      9.31 o 
   1   9   2       30.25       29.92      2.21 o 
   2   9   2        1.72        2.94      1.50 o 
   3   9   2      699.15      695.35     13.22 o 
   4   9   2      352.07      330.15      8.52 o 
   5   9   2        0.85       -0.78      1.99 o 
   6   9   2       83.00       86.69      2.72 o 
   7   9   2        9.77        5.66      1.35 o 
   8   9   2      401.66      378.63      8.24 o 
   9   9   2       18.83       15.93      1.36 o 
  10   9   2        2.25        1.26      1.42 o 
  11   9   2        0.08        0.94      1.19 o 
  12   9   2       77.52       64.32      2.08 o 
  13   9   2       42.12       38.17      1.40 o 
  14   9   2        4.05        3.68      0.71 o 
 -13  10   2        4.56        4.15      0.89 o 
 -12  10   2       15.21       18.27      1.14 o 
 -11  10   2        7.64        9.49      0.94 o 
 -10  10   2        3.98        3.47      0.84 o 
  -9  10   2       22.79       17.26      1.30 o 
  -8  10   2        0.56        0.95      1.52 o 
  -7  10   2      128.02      126.20      3.77 o 
  -6  10   2      428.16      435.05      8.87 o 
  -5  10   2       50.56       56.45      1.98 o 
  -4  10   2       49.14       51.08      1.96 o 
  -3  10   2      111.11      125.65      3.67 o 
  -2  10   2       70.53       68.66      2.17 o 
  -1  10   2       45.96       48.24      1.80 o 
   0  10   2       15.27       15.27      1.99 o 
   1  10   2       64.97       70.26      2.82 o 
   2  10   2      310.48      304.99      8.42 o 
   3  10   2      331.01      324.75      8.42 o 
   4  10   2       23.55       18.73      1.60 o 
   5  10   2       85.55       80.94      2.58 o 
   6  10   2      105.49      109.60      3.57 o 
   7  10   2       81.66       95.65      2.84 o 
   8  10   2        0.45        1.37      1.40 o 
   9  10   2       83.64       86.60      2.82 o 
  10  10   2       12.01       16.41      1.11 o 
  11  10   2        1.96        0.90      1.14 o 
  12  10   2        0.66       -0.97      1.00 o 
  13  10   2        3.88        7.09      0.78 o 
 -11  11   2       18.42       17.86      1.06 o 
 -10  11   2        0.11        0.69      1.11 o 
  -9  11   2        1.53        2.80      0.78 o 
  -8  11   2       46.13       37.57      1.52 o 
  -7  11   2       63.74       49.30      1.76 o 
  -6  11   2        0.02       -0.75      1.50 o 
  -5  11   2       71.74       72.38      2.43 o 
  -4  11   2        0.64       -1.55      1.55 o 
  -3  11   2       60.04       57.55      1.98 o 
  -2  11   2       78.37       81.39      2.55 o 
  -1  11   2        2.79        4.06      0.92 o 
   0  11   2       22.78       26.77      2.87 o 
   1  11   2        0.01       -1.87      1.96 o 
   2  11   2        8.92        9.48      1.32 o 
   3  11   2      144.35      146.31      4.40 o 
   4  11   2      107.65      102.07      3.21 o 
   5  11   2       70.31       74.09      2.33 o 
   6  11   2       10.68       12.24      1.16 o 
   7  11   2       73.72       69.82      2.28 o 
   8  11   2       35.21       37.98      1.47 o 
   9  11   2        0.47        0.08      1.07 o 
  10  11   2       39.51       45.17      1.49 o 
  11  11   2        0.29        0.60      0.92 o 
  -8  12   2        3.54        4.21      0.81 o 
  -7  12   2        4.62        4.88      0.80 o 
  -6  12   2       24.43       21.71      1.17 o 
  -5  12   2       56.82       59.66      2.01 o 
  -4  12   2       12.83       13.34      1.07 o 
  -3  12   2        0.13       -1.29      1.29 o 
  -2  12   2       13.14       12.06      1.09 o 
  -1  12   2       12.30       12.15      1.05 o 
   0  12   2        4.84        4.33      0.65 o 
   1  12   2       27.41       28.70      1.61 o 
   2  12   2       48.07       50.02      1.94 o 
   3  12   2       14.18       17.74      1.27 o 
   4  12   2       12.69       15.37      1.18 o 
   5  12   2       45.64       52.92      1.72 o 
   6  12   2        5.99        9.64      0.91 o 
   7  12   2       10.84       16.85      0.99 o 
   8  12   2        1.84        3.03      0.72 o 
  -4  13   2        2.00        1.47      0.70 o 
  -3  13   2        3.15        3.46      0.78 o 
  -2  13   2        2.00        2.00      0.76 o 
  -1  13   2       11.44       11.76      1.03 o 
   0  13   2       12.76       15.22      0.88 o 
   1  13   2        0.02       -1.48      1.48 o 
   2  13   2       20.35       16.33      1.41 o 
   3  13   2        9.61        6.02      1.06 o 
   4  13   2       28.07       26.99      1.40 o 
 -19   1   3        0.18        0.25      1.49 o 
 -18   1   3        2.24        1.85      1.28 o 
 -17   1   3       42.36       44.02      2.43 o 
 -16   1   3      230.28      239.57      6.91 o 
 -15   1   3       41.44       41.68      2.76 o 
 -14   1   3      233.45      256.28      7.77 o 
 -13   1   3      131.44      134.21      4.55 o 
 -12   1   3       25.88       29.64      2.42 o 
 -11   1   3      420.79      437.98     11.64 o 
 -10   1   3      174.18      168.74      5.06 o 
  -9   1   3      168.23      163.82      5.39 o 
  -8   1   3      135.05      140.61      4.77 o 
  -7   1   3      156.08      129.60      4.29 o 
  -6   1   3     1382.50     1288.15     18.76 o 
  -5   1   3     1204.07     1020.15     15.34 o 
  -4   1   3       69.70       84.17      2.64 o 
  -3   1   3        2.05        2.99      0.95 o 
  -2   1   3      121.09      110.48      3.24 o 
  -1   1   3       65.84       60.78      1.97 o 
   0   1   3      566.32      531.78      6.63 o 
   1   1   3      561.16      591.34     10.24 o 
   2   1   3      694.84      724.47     11.79 o 
   3   1   3      322.05      311.06      7.13 o 
   4   1   3        7.51        1.64      2.05 o 
   5   1   3      467.12      554.92     10.46 o 
   6   1   3      188.48      207.47      6.14 o 
   7   1   3      155.99      154.68      4.63 o 
   8   1   3       60.95       64.57      2.35 o 
   9   1   3      653.68      649.93     12.85 o 
  10   1   3       38.26       35.38      2.06 o 
  11   1   3      182.55      172.21      5.38 o 
  12   1   3      190.63      189.94      5.73 o 
  13   1   3      303.70      280.71      8.43 o 
  14   1   3      310.36      298.22      8.67 o 
  15   1   3      180.16      168.54      5.41 o 
  16   1   3        0.59        3.03      1.35 o 
  17   1   3        2.43        5.60      1.32 o 
  18   1   3        8.10       14.21      1.36 o 
  19   1   3       13.51       18.02      1.53 o 
 -19   2   3        8.25       10.00      1.25 o 
 -18   2   3        2.27        5.77      1.38 o 
 -17   2   3      344.89      325.62      9.42 o 
 -16   2   3      321.06      324.79      9.75 o 
 -15   2   3       46.29       43.91      2.76 o 
 -14   2   3      166.12      166.00      5.45 o 
 -13   2   3       83.88      101.20      3.95 o 
 -12   2   3        0.04        1.92      1.70 o 
 -11   2   3      123.19      116.91      3.96 o 
 -10   2   3        6.40        1.31      2.69 o 
  -9   2   3       15.68       19.42      1.66 o 
  -8   2   3     1021.61     1036.26     17.29 o 
  -7   2   3      155.15      162.96      4.68 o 
  -6   2   3        3.75        8.43      1.19 o 
  -5   2   3      439.04      421.67      8.52 o 
  -4   2   3     1265.36     1192.66     16.69 o 
  -3   2   3      691.42      563.83      9.64 o 
  -2   2   3        0.14        0.29      1.63 o 
  -1   2   3      183.30      189.22      4.90 o 
   0   2   3      235.74      199.39      3.69 o 
   1   2   3      123.55      128.24      3.62 o 
   2   2   3     1551.89     1538.47     20.32 o 
   3   2   3      300.15      339.65      7.44 o 
   4   2   3       72.94       66.89      2.11 o 
   5   2   3       45.73       50.01      1.96 o 
   6   2   3     1150.37     1200.53     17.97 o 
   7   2   3       90.58       86.51      2.46 o 
   8   2   3      161.64      153.79      4.70 o 
   9   2   3      404.98      374.65      9.18 o 
  10   2   3       92.49       85.12      2.92 o 
  11   2   3      237.72      204.54      6.31 o 
  12   2   3        1.68        4.24      1.50 o 
  13   2   3       27.15       21.43      1.79 o 
  14   2   3       48.57       56.99      2.49 o 
  15   2   3        0.06        0.54      2.29 o 
  16   2   3        7.28       11.82      1.46 o 
  17   2   3        8.60        9.22      1.34 o 
  18   2   3       47.96       47.87      2.03 o 
  19   2   3       47.51       60.53      2.27 o 
 -19   3   3       11.21       13.58      1.43 o 
 -18   3   3        4.43        4.28      1.30 o 
 -17   3   3       59.35       58.41      2.59 o 
 -16   3   3       16.74       17.38      1.99 o 
 -15   3   3       26.26       26.94      2.29 o 
 -14   3   3      126.39      130.24      4.22 o 
 -13   3   3      293.02      269.37      7.75 o 
 -12   3   3       10.69       14.54      2.02 o 
 -11   3   3      127.57      126.83      3.95 o 
 -10   3   3       23.25       24.63      2.03 o 
  -9   3   3        9.41        9.13      1.58 o 
  -8   3   3      156.72      141.90      4.59 o 
  -7   3   3      132.49      129.68      4.14 o 
  -6   3   3      542.35      540.42     10.24 o 
  -5   3   3      259.47      243.91      6.19 o 
  -4   3   3      287.07      296.99      6.64 o 
  -3   3   3        4.61        4.78      0.95 o 
  -2   3   3      435.75      436.08      7.97 o 
  -1   3   3      506.37      509.42      8.82 o 
   0   3   3      118.23      125.91      2.44 o 
   1   3   3     1877.13     2031.05     25.36 o 
   2   3   3        3.83        6.84      1.08 o 
   3   3   3      246.55      245.40      6.19 o 
   4   3   3      163.90      171.32      5.42 o 
   5   3   3      145.81      164.69      4.49 o 
   6   3   3       56.03       54.52      1.98 o 
   7   3   3       53.17       59.15      2.14 o 
   8   3   3      432.60      362.87      8.75 o 
   9   3   3        1.87        1.54      1.31 o 
  10   3   3      306.67      301.17      8.15 o 
  11   3   3       31.72       34.17      2.07 o 
  12   3   3      573.88      581.80     12.04 o 
  13   3   3       15.35       18.33      1.90 o 
  14   3   3        1.29        0.17      2.13 o 
  15   3   3       15.61       12.46      1.51 o 
  16   3   3       12.53        9.93      1.42 o 
  17   3   3        2.60        6.59      1.13 o 
  18   3   3        4.11        6.66      1.02 o 
  19   3   3        9.66        7.50      1.11 o 
 -19   4   3        0.02        0.29      1.46 o 
 -18   4   3       55.87       57.20      2.21 o 
 -17   4   3       21.43       19.53      1.75 o 
 -16   4   3      130.32      136.69      4.35 o 
 -15   4   3      162.28      154.74      4.74 o 
 -14   4   3       70.77       65.39      3.01 o 
 -13   4   3       16.47       18.56      1.89 o 
 -12   4   3       43.65       42.77      2.52 o 
 -11   4   3        3.95        1.30      2.86 o 
 -10   4   3       50.30       50.52      2.48 o 
  -9   4   3      162.15      169.65      5.23 o 
  -8   4   3      149.72      143.92      4.52 o 
  -7   4   3       30.00       31.58      1.62 o 
  -6   4   3      923.10      855.28     13.98 o 
  -5   4   3        1.10        1.82      0.89 o 
  -4   4   3       44.90       32.24      1.43 o 
  -3   4   3      536.88      460.72      8.44 o 
  -2   4   3     3517.30     3272.10     37.40 o 
  -1   4   3     1396.75     1327.67     17.57 o 
   0   4   3      503.87      512.61      7.10 o 
   1   4   3      596.38      641.31     10.92 o 
   2   4   3        3.68        5.32      1.02 o 
   3   4   3      222.26      229.39      6.14 o 
   4   4   3      607.57      622.09     11.25 o 
   5   4   3       79.41       68.66      2.15 o 
   6   4   3       59.74       59.38      2.10 o 
   7   4   3      209.09      212.39      6.37 o 
   8   4   3      774.71      699.63     12.86 o 
   9   4   3       74.94       70.05      2.55 o 
  10   4   3      176.59      176.40      5.16 o 
  11   4   3      449.96      431.08      9.81 o 
  12   4   3       65.19       69.49      2.61 o 
  13   4   3       24.95       29.25      1.90 o 
  14   4   3      144.99      121.87      4.20 o 
  15   4   3        0.29        0.15      1.76 o 
  16   4   3        0.01        1.22      1.64 o 
  17   4   3       16.51       18.29      1.34 o 
  18   4   3       26.87       33.18      1.63 o 
 -18   5   3        7.69        7.75      1.26 o 
 -17   5   3        1.98        4.38      1.19 o 
 -16   5   3       13.26       15.41      1.80 o 
 -15   5   3      101.75      102.35      3.33 o 
 -14   5   3       17.90       16.38      1.90 o 
 -13   5   3        1.04        2.84      1.42 o 
 -12   5   3       35.17       28.35      2.19 o 
 -11   5   3       13.84       12.10      1.84 o 
 -10   5   3       35.89       37.03      2.21 o 
  -9   5   3        1.00        3.99      1.27 o 
  -8   5   3      179.97      167.07      4.94 o 
  -7   5   3       79.59       84.63      2.70 o 
  -6   5   3        2.97        0.27      1.68 o 
  -5   5   3       92.10       83.44      2.74 o 
  -4   5   3      401.37      396.36      7.98 o 
  -3   5   3      383.05      356.79      7.24 o 
  -2   5   3      662.63      572.75      9.60 o 
  -1   5   3       12.70       13.34      1.01 o 
   0   5   3       26.92       31.20      1.00 o 
   1   5   3     1176.69     1211.08     17.62 o 
   2   5   3      269.83      267.09      6.81 o 
   3   5   3      395.21      391.78      8.59 o 
   4   5   3      240.46      293.74      7.44 o 
   5   5   3       87.53      100.65      3.18 o 
   6   5   3      242.55      217.90      6.71 o 
   7   5   3       11.65       14.11      1.41 o 
   8   5   3      223.67      221.63      6.81 o 
   9   5   3      628.30      593.49     11.86 o 
  10   5   3      165.14      162.25      4.90 o 
  11   5   3       20.65       20.30      1.61 o 
  12   5   3        0.35        1.57      1.91 o 
  13   5   3        0.01        0.45      1.75 o 
  14   5   3        8.04        9.26      1.38 o 
  15   5   3       60.04       63.32      2.20 o 
  16   5   3       38.72       50.90      1.86 o 
  17   5   3        3.46        7.46      0.97 o 
  18   5   3        0.67        0.59      1.31 o 
 -17   6   3       35.20       32.73      1.92 o 
 -16   6   3        0.15       -0.82      1.60 o 
 -15   6   3        4.66        3.97      1.29 o 
 -14   6   3      142.26      145.71      4.25 o 
 -13   6   3      277.96      272.21      8.08 o 
 -12   6   3       14.05       18.20      1.79 o 
 -11   6   3       20.72       23.32      1.98 o 
 -10   6   3      204.42      172.74      5.37 o 
  -9   6   3       15.02       18.63      1.65 o 
  -8   6   3       39.14       34.81      1.86 o 
  -7   6   3        1.41        2.86      1.18 o 
  -6   6   3        0.51        0.00      1.78 o 
  -5   6   3      436.52      435.04      8.82 o 
  -4   6   3      239.81      231.76      5.98 o 
  -3   6   3      328.93      320.99      6.97 o 
  -2   6   3        0.02       -0.10      1.38 o 
  -1   6   3      624.42      636.38     10.48 o 
   0   6   3      263.45      258.70      6.31 o 
   1   6   3      112.04      110.29      3.32 o 
   2   6   3      171.25      191.00      5.01 o 
   3   6   3       16.76       14.64      1.53 o 
   4   6   3       73.72       74.12      2.66 o 
   5   6   3       28.20       22.74      1.74 o 
   6   6   3       39.34       39.34      2.08 o 
   7   6   3       32.45       30.90      1.95 o 
   8   6   3      605.87      602.98     11.97 o 
   9   6   3      486.42      450.29     10.02 o 
  10   6   3      271.86      265.25      7.35 o 
  11   6   3       16.86       12.78      1.45 o 
  12   6   3      262.39      245.18      6.74 o 
  13   6   3        0.63        2.16      1.13 o 
  14   6   3       64.34       63.38      2.19 o 
  15   6   3       82.81       94.44      3.18 o 
  16   6   3       26.51       32.46      1.44 o 
  17   6   3        3.41        7.17      1.00 o 
 -16   7   3       35.07       37.54      1.94 o 
 -15   7   3      207.51      225.31      6.41 o 
 -14   7   3      409.15      413.70      9.34 o 
 -13   7   3        0.22       -1.98      1.98 o 
 -12   7   3      211.58      195.65      5.50 o 
 -11   7   3      243.66      209.35      5.69 o 
 -10   7   3        1.66        1.38      2.12 o 
  -9   7   3       42.39       38.58      2.11 o 
  -8   7   3      153.44      142.72      4.49 o 
  -7   7   3      158.50      145.65      4.43 o 
  -6   7   3       97.27       93.56      3.00 o 
  -5   7   3       17.72       18.25      1.44 o 
  -4   7   3      172.22      160.57      5.06 o 
  -3   7   3       37.12       31.34      1.57 o 
  -2   7   3       72.94       76.24      2.20 o 
  -1   7   3      115.23       91.11      2.96 o 
   0   7   3      876.14      881.28     42.93 o 
   1   7   3      151.11      146.50      4.54 o 
   2   7   3      119.74      130.40      3.86 o 
   3   7   3        7.13        9.13      1.48 o 
   4   7   3        0.27        1.41      2.09 o 
   5   7   3        4.74        5.01      1.39 o 
   6   7   3        5.16        6.18      1.29 o 
   7   7   3       43.12       44.21      2.15 o 
   8   7   3      981.69      940.93     15.92 o 
   9   7   3      356.72      346.29      8.50 o 
  10   7   3       12.16       14.23      1.41 o 
  11   7   3      188.77      176.94      4.75 o 
  12   7   3       21.22       22.80      1.50 o 
  13   7   3        3.36        3.10      0.98 o 
  14   7   3       22.98       25.57      1.41 o 
  15   7   3       29.06       30.02      1.36 o 
  16   7   3       27.39       31.56      1.41 o 
 -15   8   3       11.54       13.68      1.31 o 
 -14   8   3      132.48      128.49      3.79 o 
 -13   8   3       88.72       97.63      3.06 o 
 -12   8   3       38.27       43.49      1.99 o 
 -11   8   3        4.23        3.11      1.28 o 
 -10   8   3       88.82       86.58      2.84 o 
  -9   8   3       74.92       74.32      2.67 o 
  -8   8   3      121.64      123.67      4.13 o 
  -7   8   3       57.47       61.77      2.30 o 
  -6   8   3       59.41       61.71      2.37 o 
  -5   8   3     1143.75     1184.87     17.69 o 
  -4   8   3        0.00        0.10      1.12 o 
  -3   8   3      290.76      297.97      7.14 o 
  -2   8   3        5.08        6.83      1.10 o 
  -1   8   3        4.49        5.49      1.12 o 
   0   8   3       75.02       73.17      1.80 o 
   1   8   3       13.43       16.48      1.80 o 
   2   8   3      162.92      156.88      5.08 o 
   3   8   3       13.56       14.41      1.67 o 
   4   8   3        6.79        0.37      2.60 o 
   5   8   3       81.12       79.48      2.83 o 
   6   8   3        2.90        3.40      1.35 o 
   7   8   3      348.63      342.93      8.55 o 
   8   8   3      237.52      246.62      7.04 o 
   9   8   3      101.95       91.84      2.82 o 
  10   8   3      232.09      203.20      5.87 o 
  11   8   3      269.90      251.27      6.39 o 
  12   8   3       69.94       68.12      2.10 o 
  13   8   3       40.30       40.69      1.57 o 
  14   8   3       38.88       40.33      1.47 o 
  15   8   3       16.10       21.10      1.13 o 
 -14   9   3        0.10        0.68      0.79 o 
 -13   9   3        3.00        2.66      0.91 o 
 -12   9   3       14.21       14.90      1.27 o 
 -11   9   3       54.65       50.93      1.98 o 
 -10   9   3       18.75       17.49      1.37 o 
  -9   9   3        5.66        4.71      1.18 o 
  -8   9   3        0.92        1.80      0.98 o 
  -7   9   3       37.45       38.55      1.88 o 
  -6   9   3      448.33      453.57      9.55 o 
  -5   9   3      160.92      166.74      4.57 o 
  -4   9   3      207.95      199.79      5.87 o 
  -3   9   3       27.37       28.21      1.60 o 
  -2   9   3      166.69      158.28      4.98 o 
  -1   9   3        4.82        4.80      1.15 o 
   0   9   3     1026.77     1012.58     52.70 o 
   1   9   3      474.91      506.93     11.56 o 
   2   9   3        2.63        1.76      2.85 o 
   3   9   3      211.95      229.31      6.37 o 
   4   9   3       83.97       80.33      2.95 o 
   5   9   3       68.61       71.40      2.66 o 
   6   9   3       97.46      100.81      3.33 o 
   7   9   3      189.52      174.97      4.92 o 
   8   9   3        1.35        0.82      1.64 o 
   9   9   3      109.45      119.93      3.69 o 
  10   9   3       45.52       39.76      1.67 o 
  11   9   3        9.18       11.64      1.04 o 
  12   9   3        4.38        4.16      0.74 o 
  13   9   3       35.51       36.78      1.42 o 
 -12  10   3        0.76        0.54      1.20 o 
 -11  10   3        1.48        0.72      1.30 o 
 -10  10   3       22.74       25.51      1.42 o 
  -9  10   3       57.13       60.18      2.01 o 
  -8  10   3       10.52       13.76      1.27 o 
  -7  10   3       38.43       32.68      1.66 o 
  -6  10   3      218.57      235.95      6.40 o 
  -5  10   3        0.56       -1.69      1.69 o 
  -4  10   3      115.57      120.36      3.73 o 
  -3  10   3       67.20       79.04      2.59 o 
  -2  10   3        6.12        4.75      1.05 o 
  -1  10   3        0.08        2.42      0.96 o 
   0  10   3       30.59       33.73      1.26 o 
   1  10   3        6.44        5.59      1.69 o 
   2  10   3       49.31       48.94      2.45 o 
   3  10   3        0.45        0.90      1.97 o 
   4  10   3       18.50       18.59      1.66 o 
   5  10   3       39.17       35.73      1.96 o 
   6  10   3       73.09       73.06      2.46 o 
   7  10   3       18.91       20.41      1.43 o 
   8  10   3       13.44       14.41      1.20 o 
   9  10   3       22.38       23.74      1.30 o 
  10  10   3       76.32       81.93      2.61 o 
  11  10   3        8.26        7.91      0.85 o 
  12  10   3       16.68       16.75      1.00 o 
 -10  11   3        4.73        5.47      0.88 o 
  -9  11   3        8.61        9.06      0.97 o 
  -8  11   3        1.12        3.63      0.90 o 
  -7  11   3        9.89       11.21      1.12 o 
  -6  11   3        2.62        3.00      0.87 o 
  -5  11   3       63.15       78.86      2.49 o 
  -4  11   3        3.39        1.27      0.90 o 
  -3  11   3        0.49        0.75      0.85 o 
  -2  11   3       23.04       25.40      1.43 o 
  -1  11   3        0.09        1.86      0.86 o 
   0  11   3       35.05       31.62      1.22 o 
   1  11   3       22.86       23.50      1.81 o 
   2  11   3       35.38       29.97      1.95 o 
   3  11   3       74.94       69.22      2.54 o 
   4  11   3        4.20        5.37      1.21 o 
   5  11   3       44.04       45.94      1.92 o 
   6  11   3        0.53       -0.22      1.38 o 
   7  11   3        0.10        0.57      0.79 o 
   8  11   3        0.49        0.32      1.10 o 
   9  11   3        3.42        5.13      0.76 o 
  10  11   3        9.42       10.00      0.78 o 
  -7  12   3       26.61       27.91      1.39 o 
  -6  12   3       32.63       35.75      1.55 o 
  -5  12   3        0.37       -0.54      1.19 o 
  -4  12   3        8.62        9.07      0.97 o 
  -3  12   3       11.61       13.57      1.05 o 
  -2  12   3       43.84       51.33      1.78 o 
  -1  12   3        2.19        1.30      1.39 o 
   0  12   3       15.16       13.72      0.86 o 
   1  12   3        0.39       -1.54      1.54 o 
   2  12   3        3.37       -1.54      1.54 o 
   3  12   3        0.81        1.16      1.38 o 
   4  12   3       36.29       37.55      1.55 o 
   5  12   3        3.85        4.41      1.03 o 
   6  12   3       86.24       93.06      2.68 o 
 -19   0   4       10.94        7.78      1.17 o 
 -18   0   4        2.66        4.78      1.14 o 
 -17   0   4        2.62        0.96      1.75 o 
 -16   0   4        3.24        1.35      1.51 o 
 -15   0   4        0.01       -1.87      2.41 o 
 -14   0   4      147.76      158.62      5.38 o 
 -13   0   4      361.02      390.14     12.07 o 
 -12   0   4      638.81      641.49     15.60 o 
 -11   0   4      146.62      140.40      4.76 o 
 -10   0   4       18.18       15.29      2.22 o 
  -9   0   4      119.59      126.04      4.07 o 
  -8   0   4      413.22      438.61     11.17 o 
  -7   0   4       28.18       28.79      1.86 o 
  -6   0   4       10.14       11.65      1.53 o 
  -5   0   4     3824.76     3765.19     45.92 o 
  -4   0   4     6543.96     6418.25     72.31 o 
  -3   0   4      711.97      793.32     14.09 o 
  -2   0   4      122.07      160.77      4.86 o 
  -1   0   4     4794.81     4804.00     55.55 o 
   0   0   4      100.31       99.63      2.57 o 
   1   0   4       45.79       45.19      2.20 o 
   2   0   4     1194.10     1268.43     19.96 o 
   3   0   4      774.56      812.44     14.85 o 
   4   0   4     1948.15     2053.56     28.69 o 
   5   0   4      877.84      969.51     17.22 o 
   6   0   4      144.93      125.90      4.29 o 
   7   0   4       59.00       66.09      2.75 o 
   8   0   4     1221.62     1317.90     22.04 o 
   9   0   4       30.42       25.56      2.14 o 
  10   0   4      414.92      427.64     11.51 o 
  11   0   4      115.52      109.11      3.94 o 
  12   0   4       61.95       69.03      3.13 o 
  13   0   4      149.67      168.65      5.05 o 
  14   0   4      162.80      171.30      5.76 o 
  15   0   4       22.13       37.57      2.30 o 
  16   0   4       31.60       23.40      1.88 o 
  17   0   4        7.68       11.96      1.37 o 
  18   0   4        3.48        5.59      1.37 o 
 -18   1   4       52.68       60.58      2.33 o 
 -17   1   4       63.49       71.54      2.73 o 
 -16   1   4        0.76       -2.35      2.57 o 
 -15   1   4        0.68       -0.74      2.88 o 
 -14   1   4      205.52      215.91      7.18 o 
 -13   1   4        0.08        1.74      2.75 o 
 -12   1   4      122.54      118.11      4.54 o 
 -11   1   4        0.40        1.71      2.88 o 
 -10   1   4       42.53       44.32      2.81 o 
  -9   1   4       81.14       80.30      3.34 o 
  -8   1   4       13.69       15.66      2.14 o 
  -7   1   4      381.33      380.47     10.03 o 
  -6   1   4      257.49      248.27      7.67 o 
  -5   1   4      620.22      629.38     12.57 o 
  -4   1   4       39.10       38.10      2.02 o 
  -3   1   4     3154.39     3071.50     38.04 o 
  -2   1   4     5444.88     5389.53     61.37 o 
  -1   1   4        0.96        4.48      1.33 o 
   0   1   4      331.32      356.92      6.13 o 
   1   1   4      329.69      298.01      7.97 o 
   2   1   4      122.48      140.01      4.59 o 
   3   1   4      815.40      760.46     13.81 o 
   4   1   4      752.74      754.89     13.99 o 
   5   1   4     2423.51     2446.39     32.54 o 
   6   1   4      735.89      751.02     14.59 o 
   7   1   4      501.27      499.11     11.52 o 
   8   1   4       10.50       12.54      1.74 o 
   9   1   4      311.91      296.67      8.97 o 
  10   1   4        7.18        9.53      1.84 o 
  11   1   4       55.05       53.91      2.81 o 
  12   1   4       76.01       77.51      3.24 o 
  13   1   4        1.66        1.08      2.58 o 
  14   1   4       80.32       82.81      3.12 o 
  15   1   4       24.61       26.15      1.91 o 
  16   1   4        1.35        1.15      1.86 o 
  17   1   4        0.01        1.25      1.65 o 
  18   1   4       28.12       36.20      1.99 o 
 -18   2   4       34.53       33.10      1.85 o 
 -17   2   4        0.01       -2.40      2.40 o 
 -16   2   4      421.94      450.35     11.77 o 
 -15   2   4       34.29       33.14      2.60 o 
 -14   2   4       12.85       17.66      2.23 o 
 -13   2   4        0.87        0.57      1.97 o 
 -12   2   4      198.61      211.10      6.49 o 
 -11   2   4      196.94      177.97      5.91 o 
 -10   2   4        4.20       -3.18      3.31 o 
  -9   2   4        0.02       -0.74      2.72 o 
  -8   2   4        9.81       13.01      1.77 o 
  -7   2   4      248.81      229.74      6.47 o 
  -6   2   4        1.38        2.05      2.18 o 
  -5   2   4      469.46      457.21     10.24 o 
  -4   2   4        9.76        8.22      1.37 o 
  -3   2   4        0.07        1.52      2.07 o 
  -2   2   4      583.69      567.68     11.02 o 
  -1   2   4      641.24      634.79     11.88 o 
   0   2   4       20.03       18.00      1.03 o 
   1   2   4      313.95      282.18      7.49 o 
   2   2   4        8.87        8.36      1.16 o 
   3   2   4      262.58      245.99      6.96 o 
   4   2   4       36.22       27.41      1.66 o 
   5   2   4      194.94      194.98      5.49 o 
   6   2   4      146.44      129.52      4.02 o 
   7   2   4     1303.30     1362.49     21.52 o 
   8   2   4      422.00      397.18     10.08 o 
   9   2   4      153.73      146.62      4.51 o 
  10   2   4       31.22       30.41      2.15 o 
  11   2   4      930.36      974.63     17.67 o 
  12   2   4      212.27      213.51      6.16 o 
  13   2   4       11.75       11.74      1.78 o 
  14   2   4       30.88       25.84      2.02 o 
  15   2   4        0.36       -1.99      1.99 o 
  16   2   4        2.67        5.02      1.19 o 
  17   2   4        0.23        2.08      1.04 o 
  18   2   4        2.50        6.93      1.10 o 
 -18   3   4      412.69      405.82      8.90 o 
 -17   3   4        9.85        7.69      1.45 o 
 -16   3   4        3.46       10.41      1.56 o 
 -15   3   4       86.54       87.28      3.56 o 
 -14   3   4      142.82      130.01      4.31 o 
 -13   3   4        1.24       -2.69      3.18 o 
 -12   3   4      144.60      136.20      4.62 o 
 -11   3   4       20.20       13.47      2.15 o 
 -10   3   4      127.70      118.78      4.18 o 
  -9   3   4      342.15      328.39      9.99 o 
  -8   3   4      175.71      153.02      4.88 o 
  -7   3   4      114.09      100.91      3.37 o 
  -6   3   4      414.07      402.81      9.72 o 
  -5   3   4       14.60       14.48      1.51 o 
  -4   3   4        1.29        0.31      1.84 o 
  -3   3   4      106.85      104.46      3.26 o 
  -2   3   4        9.04        8.69      1.27 o 
  -1   3   4       18.44       17.99      1.39 o 
   0   3   4        0.14        1.11      0.77 o 
   1   3   4      448.14      413.13      9.07 o 
   2   3   4      203.37      225.30      6.62 o 
   3   3   4       31.97       25.82      1.66 o 
   4   3   4        3.72        5.45      1.16 o 
   5   3   4       31.99       28.94      1.74 o 
   6   3   4       20.11       18.53      1.89 o 
   7   3   4       13.16       13.95      1.88 o 
   8   3   4       40.34       34.06      2.21 o 
   9   3   4        7.99        7.22      1.73 o 
  10   3   4      266.11      244.41      6.57 o 
  11   3   4      110.45       99.00      3.35 o 
  12   3   4       60.89       64.44      2.75 o 
  13   3   4      884.36      810.73     14.98 o 
  14   3   4       40.70       38.76      2.13 o 
  15   3   4       55.28       62.82      2.32 o 
  16   3   4        9.68        7.76      1.21 o 
  17   3   4       10.08        8.85      1.09 o 
 -18   4   4        3.01        6.58      1.23 o 
 -17   4   4       95.75      107.74      3.44 o 
 -16   4   4       16.73       21.25      1.88 o 
 -15   4   4       46.85       39.38      2.47 o 
 -14   4   4        4.51        2.31      2.68 o 
 -13   4   4      144.82      119.08      4.12 o 
 -12   4   4       24.99       26.02      2.31 o 
 -11   4   4        1.97       -1.50      2.52 o 
 -10   4   4        9.69       10.58      1.80 o 
  -9   4   4       52.41       48.01      2.74 o 
  -8   4   4      148.65      144.32      4.58 o 
  -7   4   4       43.19       43.35      2.36 o 
  -6   4   4        7.41       10.30      1.50 o 
  -5   4   4      326.61      304.44      8.03 o 
  -4   4   4       30.05       27.23      1.59 o 
  -3   4   4       45.63       41.18      1.78 o 
  -2   4   4        1.11       -1.82      2.06 o 
  -1   4   4      228.34      234.18      6.45 o 
   0   4   4       52.15       47.10      1.62 o 
   1   4   4       34.58       30.95      1.67 o 
   2   4   4       95.52       98.07      2.91 o 
   3   4   4      194.00      199.62      5.27 o 
   4   4   4        9.05       10.33      1.44 o 
   5   4   4       77.76       77.37      2.88 o 
   6   4   4       25.45       19.84      1.80 o 
   7   4   4       27.78       26.64      1.97 o 
   8   4   4      101.02       95.55      3.26 o 
   9   4   4        6.28        6.18      1.35 o 
  10   4   4       27.34       26.65      2.02 o 
  11   4   4      222.79      238.43      7.42 o 
  12   4   4       35.75       33.94      2.00 o 
  13   4   4       13.08       12.68      1.43 o 
  14   4   4        2.45       -0.29      1.73 o 
  15   4   4        5.09        2.42      1.09 o 
  16   4   4       15.91       18.27      1.30 o 
  17   4   4        0.44       -0.44      1.14 o 
 -17   5   4       10.93        8.91      1.37 o 
 -16   5   4       36.82       33.83      1.91 o 
 -15   5   4      370.56      374.95      9.78 o 
 -14   5   4        0.27       -2.36      2.36 o 
 -13   5   4        1.35        4.88      1.45 o 
 -12   5   4        0.76       -2.91      2.91 o 
 -11   5   4       12.41       13.84      1.88 o 
 -10   5   4       34.51       35.63      2.32 o 
  -9   5   4       27.07       29.80      2.33 o 
  -8   5   4       16.60       13.01      1.76 o 
  -7   5   4       45.96       44.91      2.35 o 
  -6   5   4      456.17      456.05     10.32 o 
  -5   5   4      124.00      121.60      3.70 o 
  -4   5   4       12.81       16.92      1.62 o 
  -3   5   4        4.88        4.43      1.23 o 
  -2   5   4      412.08      390.75      8.68 o 
  -1   5   4      173.78      181.09      5.56 o 
   0   5   4      201.88      189.34      3.78 o 
   1   5   4       28.41       29.39      1.72 o 
   2   5   4       63.94       65.08      2.46 o 
   3   5   4      115.56      111.46      3.53 o 
   4   5   4        0.10       -1.04      2.12 o 
   5   5   4        0.40       -0.72      2.13 o 
   6   5   4      220.41      210.49      5.89 o 
   7   5   4       10.65        9.55      1.69 o 
   8   5   4        3.20        2.47      1.51 o 
   9   5   4      227.80      214.05      5.87 o 
  10   5   4        9.10        6.27      1.45 o 
  11   5   4        1.15       -2.00      2.00 o 
  12   5   4      171.66      169.37      4.89 o 
  13   5   4       25.83       24.73      1.63 o 
  14   5   4       10.11        8.44      1.16 o 
  15   5   4       46.01       42.01      1.75 o 
  16   5   4       32.52       30.36      1.41 o 
 -16   6   4       76.72       77.97      2.71 o 
 -15   6   4       55.81       68.51      2.54 o 
 -14   6   4        1.44        2.29      1.36 o 
 -13   6   4       36.26       30.55      2.13 o 
 -12   6   4       27.50       19.41      1.88 o 
 -11   6   4       12.94        9.03      1.71 o 
 -10   6   4       11.17       12.08      1.83 o 
  -9   6   4       71.29       71.64      2.91 o 
  -8   6   4       24.88       19.45      1.89 o 
  -7   6   4      679.61      693.80     13.59 o 
  -6   6   4       45.78       41.25      2.18 o 
  -5   6   4       14.49       15.75      1.61 o 
  -4   6   4     2125.00     2040.69     27.24 o 
  -3   6   4      122.39      107.61      3.35 o 
  -2   6   4       19.00       17.20      1.46 o 
  -1   6   4      295.98      297.14      7.29 o 
   0   6   4      410.73      436.88      6.63 o 
   1   6   4       19.03       15.73      1.68 o 
   2   6   4       43.47       43.01      2.19 o 
   3   6   4        6.15        1.94      2.07 o 
   4   6   4      103.32      116.19      3.52 o 
   5   6   4       34.63       34.49      2.18 o 
   6   6   4        4.90        7.79      1.56 o 
   7   6   4       55.13       51.73      2.49 o 
   8   6   4      733.66      698.20     13.66 o 
   9   6   4       50.83       57.13      2.50 o 
  10   6   4       61.73       62.11      2.45 o 
  11   6   4      270.83      259.93      7.15 o 
  12   6   4        0.87        2.48      1.02 o 
  13   6   4       18.97       18.62      1.31 o 
  14   6   4       58.49       61.66      1.97 o 
  15   6   4       21.64       23.71      1.26 o 
  16   6   4        1.95       -0.53      1.12 o 
 -15   7   4       94.72      103.90      3.03 o 
 -14   7   4      117.31      137.63      4.28 o 
 -13   7   4       11.85       12.75      1.42 o 
 -12   7   4       40.45       42.38      2.11 o 
 -11   7   4       10.27        5.20      1.36 o 
 -10   7   4       53.63       49.76      2.47 o 
  -9   7   4       20.25       23.41      1.83 o 
  -8   7   4       44.23       51.78      2.42 o 
  -7   7   4      156.52      149.89      4.82 o 
  -6   7   4      584.98      604.81     12.16 o 
  -5   7   4       24.55       25.29      1.80 o 
  -4   7   4      387.50      379.73      8.88 o 
  -3   7   4      360.12      327.26      7.91 o 
  -2   7   4       23.03       19.77      1.60 o 
  -1   7   4       94.57       89.88      2.69 o 
   0   7   4       25.64       27.17      1.35 o 
   1   7   4        3.60        5.72      1.25 o 
   2   7   4        0.16        2.19      2.23 o 
   3   7   4        0.65        0.45      1.42 o 
   4   7   4       32.03       30.89      2.03 o 
   5   7   4      140.28      131.90      4.20 o 
   6   7   4      126.62      126.88      4.02 o 
   7   7   4       53.20       52.74      2.44 o 
   8   7   4       96.29       96.66      3.09 o 
   9   7   4        0.49        4.10      1.14 o 
  10   7   4      133.45      135.19      4.16 o 
  11   7   4        2.37       -0.26      1.53 o 
  12   7   4       48.70       50.91      1.91 o 
  13   7   4      195.66      200.12      5.25 o 
  14   7   4        0.32       -0.47      1.14 o 
  15   7   4       33.55       38.36      1.44 o 
 -14   8   4        9.83        8.22      1.31 o 
 -13   8   4       18.77       19.32      1.43 o 
 -12   8   4      132.61      131.32      4.22 o 
 -11   8   4        6.66        6.80      1.36 o 
 -10   8   4        9.01        7.49      1.33 o 
  -9   8   4       40.08       36.52      1.99 o 
  -8   8   4        0.47        1.81      1.96 o 
  -7   8   4       26.08       21.89      1.74 o 
  -6   8   4        2.66        5.00      1.29 o 
  -5   8   4        1.96        5.11      1.21 o 
  -4   8   4       21.19       22.70      1.78 o 
  -3   8   4      315.49      311.44      7.75 o 
  -2   8   4       82.48       82.89      2.62 o 
  -1   8   4     1123.73     1080.58     16.68 o 
   0   8   4      134.52      124.39      2.82 o 
   1   8   4       12.63       11.47      1.55 o 
   2   8   4       22.97       27.67      2.04 o 
   3   8   4       27.32       23.09      1.90 o 
   4   8   4       10.94       13.72      1.65 o 
   5   8   4       38.89       42.75      2.33 o 
   6   8   4       20.98       16.90      1.79 o 
   7   8   4      209.44      211.25      6.68 o 
   8   8   4       13.83       10.23      1.35 o 
   9   8   4       23.36       23.63      1.69 o 
  10   8   4      142.96      131.89      3.88 o 
  11   8   4      161.95      151.52      4.73 o 
  12   8   4       16.48       15.41      1.09 o 
  13   8   4       14.19       16.58      1.05 o 
 -12   9   4        2.22        2.08      1.07 o 
 -11   9   4        0.37        2.69      0.93 o 
 -10   9   4       89.96       74.51      2.37 o 
  -9   9   4       72.66       79.65      2.53 o 
  -8   9   4        0.27        0.42      1.67 o 
  -7   9   4      320.44      333.43      8.13 o 
  -6   9   4      507.70      570.40     11.24 o 
  -5   9   4        0.02        0.43      1.76 o 
  -4   9   4       65.62       72.50      2.48 o 
  -3   9   4       59.86       57.64      2.25 o 
  -2   9   4        1.50        1.09      1.84 o 
  -1   9   4       18.18       22.02      1.62 o 
   0   9   4       28.98       25.31      1.66 o 
   1   9   4      172.11      175.62      5.54 o 
   2   9   4      239.23      233.68      6.41 o 
   3   9   4        1.91        3.97      1.50 o 
   4   9   4        2.26       -0.73      2.15 o 
   5   9   4        1.90        0.00      2.10 o 
   6   9   4        5.69        5.27      1.33 o 
   7   9   4       18.64       17.87      1.49 o 
   8   9   4       10.35        9.46      1.23 o 
   9   9   4       29.47       35.73      1.63 o 
  10   9   4      186.16      181.88      4.94 o 
  11   9   4        1.79        1.77      0.67 o 
  12   9   4       45.13       40.78      1.50 o 
 -11  10   4        0.01       -1.15      1.15 o 
 -10  10   4       83.67       91.14      2.95 o 
  -9  10   4      180.20      179.15      5.19 o 
  -8  10   4      234.44      238.23      6.22 o 
  -7  10   4       84.31       79.62      2.48 o 
  -6  10   4        7.25        8.29      1.17 o 
  -5  10   4        2.14        3.82      1.04 o 
  -4  10   4        7.99        8.73      1.28 o 
  -3  10   4        5.94        9.41      1.15 o 
  -2  10   4       27.80       29.88      1.67 o 
  -1  10   4       19.16       19.21      1.44 o 
   0  10   4      291.45      302.18      6.94 o 
   1  10   4      246.23      242.56      7.50 o 
   2  10   4      187.38      191.30      5.50 o 
   3  10   4      255.21      261.79      7.64 o 
   4  10   4        8.51        8.80      1.36 o 
   5  10   4       76.07       73.88      2.52 o 
   6  10   4        9.66        8.65      1.21 o 
   7  10   4       16.39       16.63      1.33 o 
   8  10   4       12.53       11.11      1.21 o 
   9  10   4        0.34        0.00      1.04 o 
  10  10   4       50.75       46.10      1.58 o 
  -8  11   4       46.85       47.28      1.84 o 
  -7  11   4       24.45       21.25      1.47 o 
  -6  11   4        8.92        5.23      1.01 o 
  -5  11   4        2.98       -0.68      1.60 o 
  -4  11   4        0.11       -1.01      1.51 o 
  -3  11   4       18.31       18.47      1.35 o 
  -2  11   4        0.21       -1.48      1.48 o 
  -1  11   4       33.12       34.10      1.60 o 
   0  11   4       13.85       14.34      0.96 o 
   1  11   4       14.81       15.96      1.44 o 
   2  11   4       77.42       78.32      2.60 o 
   3  11   4       24.25       18.66      1.55 o 
   4  11   4       43.26       35.73      1.83 o 
   5  11   4       16.45       14.88      1.33 o 
   6  11   4       19.05       22.38      1.30 o 
   7  11   4        2.30        2.05      0.92 o 
  -3  12   4        1.12        0.42      1.14 o 
  -2  12   4        1.75        0.36      0.82 o 
  -1  12   4        4.06        2.90      0.99 o 
   0  12   4       13.66       10.60      0.91 o 
   1  12   4       12.35       11.22      1.22 o 
   2  12   4        0.43        0.26      1.31 o 
   3  12   4        3.36        3.09      0.87 o 
 -17   1   5       43.65       43.21      2.28 o 
 -16   1   5       65.10       71.91      2.91 o 
 -15   1   5        0.35        1.76      1.52 o 
 -14   1   5        5.21        7.90      1.91 o 
 -13   1   5      173.25      170.11      5.26 o 
 -12   1   5      129.05      130.85      4.75 o 
 -11   1   5        6.62       12.93      2.20 o 
 -10   1   5       74.05       66.34      3.78 o 
  -9   1   5       46.91       45.02      3.26 o 
  -8   1   5      378.95      408.93     12.21 o 
  -7   1   5       77.75       83.60      3.65 o 
  -6   1   5       99.48      105.33      3.95 o 
  -5   1   5      258.60      245.88      7.16 o 
  -4   1   5       22.91       20.75      2.09 o 
  -3   1   5       25.96       31.19      2.45 o 
  -2   1   5      612.51      619.11     13.70 o 
  -1   1   5        0.02       -0.22      2.46 o 
   0   1   5       14.37       17.74      1.34 o 
   1   1   5       57.22       58.95      2.56 o 
   2   1   5        6.26        5.10      1.78 o 
   3   1   5        1.06        2.01      2.60 o 
   4   1   5      261.97      276.86      7.53 o 
   5   1   5        0.08        1.41      2.78 o 
   6   1   5      632.15      663.12     14.93 o 
   7   1   5       76.87       87.82      3.61 o 
   8   1   5       27.10       29.52      2.46 o 
   9   1   5      152.02      150.85      4.74 o 
  10   1   5      311.60      361.79     10.72 o 
  11   1   5       87.15       99.95      3.76 o 
  12   1   5      108.07      114.59      3.87 o 
  13   1   5       21.01       18.54      1.96 o 
  14   1   5        2.20        4.47      1.38 o 
  15   1   5       44.04       58.55      2.46 o 
  16   1   5        0.22       -1.92      1.92 o 
 -17   2   5        4.55        5.86      1.38 o 
 -16   2   5      105.96      106.06      3.48 o 
 -15   2   5        0.29        2.41      2.45 o 
 -14   2   5       22.80       23.71      2.54 o 
 -13   2   5       73.24       76.72      3.60 o 
 -12   2   5       27.96       24.39      3.00 o 
 -11   2   5       21.84       23.00      2.62 o 
 -10   2   5       17.35       18.66      2.67 o 
  -9   2   5      115.13      110.32      4.49 o 
  -8   2   5        5.14        6.28      2.15 o 
  -7   2   5        0.11       -2.37      3.45 o 
  -6   2   5      112.50      128.09      4.31 o 
  -5   2   5       35.12       31.88      2.57 o 
  -4   2   5        1.37        1.17      1.92 o 
  -3   2   5      108.39      102.61      3.53 o 
  -2   2   5      586.00      575.13     13.05 o 
  -1   2   5       58.33       55.72      2.81 o 
   0   2   5      189.66      193.12      7.07 o 
   1   2   5       23.59       16.09      1.86 o 
   2   2   5        0.08        1.02      2.23 o 
   3   2   5       56.47       58.31      2.75 o 
   4   2   5      356.73      423.35     10.91 o 
   5   2   5        1.68       -2.69      2.69 o 
   6   2   5       41.96       40.18      2.54 o 
   7   2   5        4.80        7.52      1.83 o 
   8   2   5       10.67       12.84      1.92 o 
   9   2   5      677.89      643.99     14.52 o 
  10   2   5       69.21       67.28      2.99 o 
  11   2   5       19.37       17.40      2.11 o 
  12   2   5       46.52       57.23      2.61 o 
  13   2   5        6.41        5.76      1.34 o 
  14   2   5       71.16       72.78      2.62 o 
  15   2   5        1.03        1.24      1.67 o 
  16   2   5        0.14        0.45      1.46 o 
 -17   3   5       61.31       60.08      2.60 o 
 -16   3   5       13.58       12.32      1.53 o 
 -15   3   5       56.26       52.28      2.72 o 
 -14   3   5        3.85        5.28      1.88 o 
 -13   3   5       38.89       32.24      2.68 o 
 -12   3   5       32.21       34.31      2.79 o 
 -11   3   5       11.38        9.42      2.38 o 
 -10   3   5      139.80      134.90      4.93 o 
  -9   3   5      355.91      350.25      9.50 o 
  -8   3   5       18.09       18.68      2.53 o 
  -7   3   5      155.85      155.23      4.68 o 
  -6   3   5      406.70      368.32     10.77 o 
  -5   3   5      275.74      269.87      7.45 o 
  -4   3   5       26.19       28.76      2.40 o 
  -3   3   5      152.61      146.56      4.61 o 
  -2   3   5       57.32       60.93      2.83 o 
  -1   3   5      179.16      194.06      5.84 o 
   0   3   5      256.28      263.53      6.48 o 
   1   3   5      285.67      274.34      8.26 o 
   2   3   5      338.02      357.02      9.56 o 
   3   3   5      203.91      206.01      6.00 o 
   4   3   5       18.10       18.11      1.93 o 
   5   3   5       81.02       89.88      3.41 o 
   6   3   5       64.23       64.29      2.88 o 
   7   3   5       35.45       34.47      2.47 o 
   8   3   5      221.77      214.25      6.67 o 
   9   3   5      246.48      245.19      6.98 o 
  10   3   5       24.22       25.11      2.09 o 
  11   3   5      176.70      183.66      5.68 o 
  12   3   5        0.62        2.98      1.40 o 
  13   3   5       53.05       58.56      2.37 o 
  14   3   5       29.33       22.67      1.71 o 
  15   3   5        9.91       10.85      1.22 o 
  16   3   5        8.00        8.35      1.20 o 
 -16   4   5        0.19        0.82      1.85 o 
 -15   4   5       80.39       81.60      3.17 o 
 -14   4   5        2.03        2.33      2.59 o 
 -13   4   5        0.68        4.12      1.58 o 
 -12   4   5        0.17        2.07      2.79 o 
 -11   4   5       31.55       29.72      2.42 o 
 -10   4   5       23.82       24.03      2.43 o 
  -9   4   5       21.22       24.28      2.38 o 
  -8   4   5      675.59      666.42     15.24 o 
  -7   4   5        7.62        7.86      2.00 o 
  -6   4   5      119.41      110.91      3.85 o 
  -5   4   5       60.82       64.88      2.92 o 
  -4   4   5       53.96       54.88      2.65 o 
  -3   4   5       21.35       18.53      1.91 o 
  -2   4   5        0.22        0.19      1.85 o 
  -1   4   5      316.19      318.46      9.25 o 
   0   4   5       24.16       25.86      1.58 o 
   1   4   5       39.69       31.54      2.16 o 
   2   4   5       56.42       53.28      2.56 o 
   3   4   5       23.89       23.65      2.00 o 
   4   4   5        3.88        0.80      2.64 o 
   5   4   5      201.62      204.47      6.18 o 
   6   4   5      245.97      246.93      6.89 o 
   7   4   5      171.76      171.95      5.06 o 
   8   4   5      371.28      336.17      9.56 o 
   9   4   5      353.72      339.81      9.47 o 
  10   4   5       16.39       17.89      1.81 o 
  11   4   5       21.50       20.37      1.83 o 
  12   4   5       46.80       40.44      2.11 o 
  13   4   5        3.74        1.53      1.63 o 
  14   4   5       19.12       18.35      1.40 o 
  15   4   5       46.86       49.85      1.78 o 
 -15   5   5        0.04        0.00      1.81 o 
 -14   5   5       14.72       11.88      1.76 o 
 -13   5   5        7.30        2.66      3.10 o 
 -12   5   5        0.19        0.90      2.45 o 
 -11   5   5        3.68        2.62      2.86 o 
 -10   5   5       28.88       28.01      2.37 o 
  -9   5   5       44.85       41.60      2.84 o 
  -8   5   5        0.06       -2.61      2.73 o 
  -7   5   5        4.09        3.84      1.79 o 
  -6   5   5       60.27       64.01      3.00 o 
  -5   5   5      126.99      124.07      3.85 o 
  -4   5   5      183.13      190.40      5.73 o 
  -3   5   5      148.32      150.16      5.03 o 
  -2   5   5        4.43        4.75      1.62 o 
  -1   5   5      128.57      123.50      3.89 o 
   0   5   5      164.99      149.03      5.46 o 
   1   5   5       27.93       24.14      1.99 o 
   2   5   5      225.81      211.56      6.04 o 
   3   5   5        6.88        6.43      1.47 o 
   4   5   5      133.91      145.22      4.51 o 
   5   5   5        0.18        2.05      2.23 o 
   6   5   5       39.15       39.19      2.39 o 
   7   5   5        2.79        3.75      1.49 o 
   8   5   5        3.78        1.89      1.58 o 
   9   5   5       15.26       15.79      1.65 o 
  10   5   5       12.68       15.38      1.53 o 
  11   5   5        9.20        8.53      1.31 o 
  12   5   5        0.22        0.95      1.76 o 
  13   5   5        0.55       -0.19      0.94 o 
  14   5   5       87.85       90.90      2.92 o 
  15   5   5       12.51       16.90      1.16 o 
 -15   6   5      102.46      105.99      3.54 o 
 -14   6   5        1.74       -0.84      1.91 o 
 -13   6   5        5.51        6.95      1.40 o 
 -12   6   5        4.13        4.45      1.48 o 
 -11   6   5        8.00       10.54      1.66 o 
 -10   6   5        0.13       -2.39      2.39 o 
  -9   6   5        3.85        0.65      2.41 o 
  -8   6   5       16.33       16.52      1.96 o 
  -7   6   5      181.20      178.30      5.89 o 
  -6   6   5      184.23      182.23      5.97 o 
  -5   6   5      401.33      394.49     10.45 o 
  -4   6   5       19.21       21.80      1.98 o 
  -3   6   5      276.06      248.15      7.79 o 
  -2   6   5       18.31       13.58      1.64 o 
  -1   6   5       44.94       43.53      2.33 o 
   0   6   5       11.71       14.97      1.16 o 
   1   6   5        5.06        4.58      1.39 o 
   2   6   5        3.80        1.48      1.59 o 
   3   6   5       15.74       14.10      1.74 o 
   4   6   5        1.48       -0.20      2.40 o 
   5   6   5      232.41      245.25      6.71 o 
   6   6   5       92.33       90.62      3.25 o 
   7   6   5      491.77      463.36     11.06 o 
   8   6   5      245.94      224.17      6.12 o 
   9   6   5       83.02       76.69      2.76 o 
  10   6   5        0.70        2.02      1.00 o 
  11   6   5        5.99        6.54      1.10 o 
  12   6   5        2.16        2.08      0.94 o 
  13   6   5        8.74        9.19      1.03 o 
  14   6   5       16.59       17.09      1.16 o 
 -14   7   5      133.38      151.78      4.10 o 
 -13   7   5       66.51       70.24      2.43 o 
 -12   7   5        4.11        4.66      1.31 o 
 -11   7   5        9.91       11.43      1.56 o 
 -10   7   5        0.32       -1.26      2.15 o 
  -9   7   5        8.05        2.07      2.43 o 
  -8   7   5      119.07      111.99      3.61 o 
  -7   7   5        2.07        1.61      1.40 o 
  -6   7   5        3.31        6.05      1.52 o 
  -5   7   5       31.90       37.09      2.14 o 
  -4   7   5        8.16        8.61      1.53 o 
  -3   7   5      145.44      153.12      5.03 o 
  -2   7   5      466.34      444.62     10.32 o 
  -1   7   5        6.39        3.78      1.33 o 
   0   7   5        5.97        8.92      1.02 o 
   1   7   5       36.09       30.38      2.20 o 
   2   7   5       22.07       20.94      1.88 o 
   3   7   5      215.55      209.18      6.19 o 
   4   7   5       13.19       12.28      1.81 o 
   5   7   5        9.77       10.83      1.67 o 
   6   7   5      263.21      259.52      8.05 o 
   7   7   5      346.45      334.03      8.90 o 
   8   7   5        1.40       -0.79      2.17 o 
   9   7   5      112.26      109.97      3.42 o 
  10   7   5        6.50        6.77      1.14 o 
  11   7   5       17.12       18.63      1.28 o 
  12   7   5        0.03       -0.93      1.21 o 
  13   7   5        2.82        2.85      0.81 o 
 -12   8   5       17.68       22.47      1.71 o 
 -11   8   5       49.32       48.12      2.14 o 
 -10   8   5       27.54       25.88      1.71 o 
  -9   8   5       30.50       29.71      1.86 o 
  -8   8   5       42.49       49.34      2.35 o 
  -7   8   5      556.48      569.15     12.03 o 
  -6   8   5       11.34       12.45      1.81 o 
  -5   8   5        5.72        6.90      1.52 o 
  -4   8   5      102.79       93.95      3.07 o 
  -3   8   5      177.36      202.96      5.53 o 
  -2   8   5       31.52       34.38      2.05 o 
  -1   8   5       92.14       86.57      2.97 o 
   0   8   5        1.99        2.37      0.86 o 
   1   8   5       45.26       48.61      2.50 o 
   2   8   5       39.05       48.30      2.36 o 
   3   8   5       43.98       43.38      2.42 o 
   4   8   5      225.53      239.12      6.44 o 
   5   8   5       16.65       20.27      1.75 o 
   6   8   5       37.68       34.61      2.09 o 
   7   8   5       40.82       38.10      1.92 o 
   8   8   5      415.48      408.87      9.00 o 
   9   8   5      148.30      135.07      3.90 o 
  10   8   5       48.86       48.11      1.74 o 
  11   8   5        1.68        0.98      1.21 o 
 -10   9   5        8.92        7.72      1.25 o 
  -9   9   5       85.22       79.75      2.56 o 
  -8   9   5        7.71        8.41      1.28 o 
  -7   9   5       15.96       16.58      1.60 o 
  -6   9   5       48.79       46.71      2.19 o 
  -5   9   5       16.25       21.33      1.59 o 
  -4   9   5       69.70       65.94      2.47 o 
  -3   9   5       13.98        9.55      1.50 o 
  -2   9   5      266.42      272.37      7.49 o 
  -1   9   5      551.18      577.32     11.45 o 
   0   9   5        9.84       10.07      1.07 o 
   1   9   5      270.90      273.97      8.25 o 
   2   9   5       40.78       39.75      2.26 o 
   3   9   5        8.17       12.36      1.55 o 
   4   9   5       20.83       20.29      1.69 o 
   5   9   5        1.41        1.25      1.11 o 
   6   9   5       11.40       13.96      1.26 o 
   7   9   5        0.10        1.29      1.40 o 
   8   9   5       32.35       37.38      1.65 o 
   9   9   5       37.25       37.93      1.69 o 
  10   9   5       13.18       15.00      1.08 o 
  -8  10   5       10.70       10.41      1.25 o 
  -7  10   5      117.40      124.65      3.74 o 
  -6  10   5       16.28       14.41      1.40 o 
  -5  10   5       28.00       30.68      1.73 o 
  -4  10   5       44.51       52.20      2.06 o 
  -3  10   5       31.14       35.22      1.82 o 
  -2  10   5       19.91       26.04      1.54 o 
  -1  10   5        3.39        3.76      1.11 o 
   0  10   5        3.00        0.29      0.81 o 
   1  10   5        0.15       -1.91      2.00 o 
   2  10   5       26.97       24.91      1.87 o 
   3  10   5        4.86        6.99      1.20 o 
   4  10   5        0.61        0.50      1.59 o 
   5  10   5        1.68        1.84      0.96 o 
   6  10   5        1.25        3.00      0.91 o 
   7  10   5        4.12        4.82      0.88 o 
  -4  11   5        0.98       -0.47      1.39 o 
  -3  11   5        0.71        1.33      0.90 o 
  -2  11   5        0.39        0.34      1.36 o 
  -1  11   5        6.77        7.91      1.17 o 
   0  11   5       20.50       17.77      3.88 o 
   1  11   5        0.26        2.34      1.03 o 
   2  11   5       36.82       43.20      2.07 o 
   3  11   5       88.11       85.97      2.70 o 
 -15   0   6      172.94      165.20      4.95 o 
 -14   0   6      107.47       90.81      3.31 o 
 -13   0   6       14.69       13.02      2.06 o 
 -12   0   6        3.66        3.41      1.99 o 
 -11   0   6       44.32       48.56      3.01 o 
 -10   0   6        7.15       10.18      2.24 o 
  -9   0   6       84.52       81.74      4.05 o 
  -8   0   6      119.40      111.36      4.56 o 
  -7   0   6        6.73        4.49      2.61 o 
  -6   0   6     2108.95     2076.78     32.97 o 
  -5   0   6      142.46      138.92      4.98 o 
  -4   0   6      334.64      340.78      9.49 o 
  -3   0   6     1404.11     1429.41     25.60 o 
  -2   0   6       35.54       37.74      3.00 o 
  -1   0   6      322.28      339.63      9.48 o 
   0   0   6       11.33       12.67      2.35 o 
   1   0   6        3.55        1.21      3.76 o 
   2   0   6       44.67       50.29      3.40 o 
   3   0   6       10.13       12.60      2.49 o 
   4   0   6       57.31       56.48      3.71 o 
   5   0   6        0.21       -2.14      4.29 o 
   6   0   6      817.13      884.80     19.55 o 
   7   0   6       11.39        9.08      2.47 o 
   8   0   6      691.89      780.02     18.10 o 
   9   0   6      523.09      559.55     14.78 o 
  10   0   6       20.53       20.78      2.61 o 
  11   0   6        0.46        2.16      2.79 o 
  12   0   6       20.78       20.91      2.16 o 
  13   0   6       38.45       48.50      2.50 o 
  14   0   6       61.00       68.92      2.63 o 
  15   0   6        6.97        8.48      1.43 o 
 -15   1   6       95.98       98.33      3.22 o 
 -14   1   6       62.40       67.39      3.04 o 
 -13   1   6       59.23       61.34      3.33 o 
 -12   1   6        7.36        8.14      2.11 o 
 -11   1   6        1.51        2.77      3.14 o 
 -10   1   6      103.46      111.17      4.58 o 
  -9   1   6       33.50       32.91      3.13 o 
  -8   1   6       51.77       53.19      3.92 o 
  -7   1   6      305.64      342.28      9.94 o 
  -6   1   6      186.23      192.64      6.02 o 
  -5   1   6     1420.98     1490.46     26.86 o 
  -4   1   6      970.22     1014.21     21.10 o 
  -3   1   6      129.75      143.65      4.97 o 
  -2   1   6       55.28       55.54      3.47 o 
  -1   1   6        0.71        3.27      3.56 o 
   0   1   6        0.12        3.56      1.78 o 
   1   1   6       21.09       17.73      2.40 o 
   2   1   6       11.73       13.96      2.35 o 
   3   1   6      290.46      309.85      8.80 o 
   4   1   6      403.91      412.17     12.26 o 
   5   1   6       63.82       53.48      3.48 o 
   6   1   6      754.93      782.02     17.64 o 
   7   1   6      555.03      569.49     14.63 o 
   8   1   6      223.27      208.31      6.49 o 
   9   1   6       52.98       54.00      3.19 o 
  10   1   6      199.67      208.95      6.87 o 
  11   1   6       14.87       16.93      2.17 o 
  12   1   6        0.01       -1.53      2.37 o 
  13   1   6        0.00        0.65      1.90 o 
  14   1   6        7.47        6.30      1.27 o 
  15   1   6        2.63        3.41      1.14 o 
 -15   2   6        9.62        7.68      1.66 o 
 -14   2   6       11.47       16.54      1.96 o 
 -13   2   6       22.93       24.72      2.39 o 
 -12   2   6       20.00       17.74      2.37 o 
 -11   2   6        3.33        5.65      2.18 o 
 -10   2   6       64.58       64.12      3.94 o 
  -9   2   6      160.65      169.49      5.71 o 
  -8   2   6        6.63        8.54      2.44 o 
  -7   2   6       78.50       88.64      4.32 o 
  -6   2   6        8.43        8.27      2.52 o 
  -5   2   6      135.97      143.67      5.02 o 
  -4   2   6        8.68       12.92      2.35 o 
  -3   2   6       14.30       13.30      2.51 o 
  -2   2   6       75.75       88.25      3.97 o 
  -1   2   6       43.87       42.37      3.21 o 
   0   2   6      365.32      347.51     35.78 o 
   1   2   6       33.29       29.31      2.49 o 
   2   2   6       31.44       34.31      2.64 o 
   3   2   6        8.43        5.56      2.08 o 
   4   2   6        1.38        0.77      3.10 o 
   5   2   6      177.50      198.19      6.01 o 
   6   2   6        0.21        1.30      3.03 o 
   7   2   6      210.70      196.08      6.15 o 
   8   2   6       17.00       18.95      2.12 o 
   9   2   6      284.25      306.00      9.64 o 
  10   2   6      255.45      284.63      7.72 o 
  11   2   6        9.82       12.31      1.79 o 
  12   2   6       45.07       44.83      2.32 o 
  13   2   6        0.88        1.71      1.98 o 
  14   2   6        0.00        1.15      1.67 o 
 -15   3   6        1.97        1.40      2.27 o 
 -14   3   6        0.01       -1.86      2.34 o 
 -13   3   6       47.85       40.42      2.89 o 
 -12   3   6        4.31        4.95      1.94 o 
 -11   3   6      133.51      143.92      5.10 o 
 -10   3   6        9.20        9.45      2.43 o 
  -9   3   6      174.87      186.97      5.72 o 
  -8   3   6      132.97      133.80      5.03 o 
  -7   3   6       88.85       95.36      4.24 o 
  -6   3   6       37.91       43.77      3.17 o 
  -5   3   6       81.81       85.29      3.87 o 
  -4   3   6        0.28        3.82      1.87 o 
  -3   3   6        5.70        7.26      2.08 o 
  -2   3   6       20.66       23.17      2.81 o 
  -1   3   6       65.22       73.11      3.63 o 
   0   3   6      124.18      112.68     11.74 o 
   1   3   6        0.73       -1.39      2.85 o 
   2   3   6        7.49        8.90      1.81 o 
   3   3   6       27.12       28.74      2.35 o 
   4   3   6        0.01        0.24      2.77 o 
   5   3   6       14.80       21.74      2.35 o 
   6   3   6       21.49       19.15      2.35 o 
   7   3   6        5.79        2.73      1.90 o 
   8   3   6       51.62       49.86      2.79 o 
   9   3   6       19.48       18.03      1.97 o 
  10   3   6      110.71      125.75      3.83 o 
  11   3   6      372.21      394.81      9.93 o 
  12   3   6       36.43       36.34      1.88 o 
  13   3   6       33.03       33.79      1.77 o 
  14   3   6       12.17        9.62      1.15 o 
 -14   4   6        4.42        3.31      1.62 o 
 -13   4   6        0.12        0.63      1.38 o 
 -12   4   6        7.31        5.53      1.95 o 
 -11   4   6       47.93       50.61      3.11 o 
 -10   4   6        2.93        2.94      2.04 o 
  -9   4   6       38.93       36.65      3.21 o 
  -8   4   6       34.54       33.41      2.96 o 
  -7   4   6      102.07      107.71      4.32 o 
  -6   4   6       59.70       57.19      3.38 o 
  -5   4   6       34.65       36.59      2.79 o 
  -4   4   6       51.08       51.18      3.04 o 
  -3   4   6        8.82        9.83      2.10 o 
  -2   4   6        0.01       -1.51      3.09 o 
  -1   4   6       48.60       52.64      2.93 o 
   0   4   6       22.04       19.35      1.64 o 
   1   4   6      103.05       98.41      3.57 o 
   2   4   6        3.78        3.75      1.76 o 
   3   4   6       72.72       76.03      3.15 o 
   4   4   6        7.18        6.55      1.88 o 
   5   4   6        0.67        3.18      1.42 o 
   6   4   6        6.15        6.00      1.83 o 
   7   4   6       13.42       11.96      1.77 o 
   8   4   6       14.28       13.24      1.73 o 
   9   4   6      102.68       97.81      3.30 o 
  10   4   6       52.24       52.58      2.36 o 
  11   4   6        1.28        2.73      1.08 o 
  12   4   6       67.05       70.92      2.34 o 
  13   4   6        0.11        0.20      1.34 o 
 -13   5   6        1.78        1.28      2.07 o 
 -12   5   6      100.69      113.85      3.64 o 
 -11   5   6       25.13       22.24      2.10 o 
 -10   5   6        8.84        6.86      1.77 o 
  -9   5   6        0.92        0.00      2.89 o 
  -8   5   6      275.77      285.69      8.26 o 
  -7   5   6      120.03      127.54      4.43 o 
  -6   5   6        3.37       -3.14      3.14 o 
  -5   5   6       44.43       43.97      2.77 o 
  -4   5   6       74.35       75.21      3.33 o 
  -3   5   6       22.25       22.22      2.26 o 
  -2   5   6        7.68        8.28      1.94 o 
  -1   5   6       54.64       61.33      2.92 o 
   0   5   6        2.01        1.65      1.68 o 
   1   5   6       25.24       21.12      2.20 o 
   2   5   6        0.46       -2.73      2.73 o 
   3   5   6       79.03       80.12      3.31 o 
   4   5   6        0.25        1.51      1.92 o 
   5   5   6        0.06       -1.92      2.79 o 
   6   5   6       29.05       27.06      2.29 o 
   7   5   6       89.80       81.90      3.19 o 
   8   5   6        0.00       -0.18      2.02 o 
   9   5   6       19.49       20.78      1.62 o 
  10   5   6       23.07       23.91      1.65 o 
  11   5   6        2.13        0.36      1.64 o 
  12   5   6        0.03        0.00      1.25 o 
  13   5   6       37.99       32.23      1.56 o 
 -12   6   6        4.71        4.05      1.55 o 
 -11   6   6       15.34       15.61      1.76 o 
 -10   6   6        2.08        2.00      1.38 o 
  -9   6   6       14.93       16.71      1.95 o 
  -8   6   6        0.02        1.08      2.53 o 
  -7   6   6       16.00       13.63      1.97 o 
  -6   6   6      414.66      422.13     11.51 o 
  -5   6   6       54.27       54.69      2.89 o 
  -4   6   6       98.24      103.28      3.73 o 
  -3   6   6      292.70      326.70      9.71 o 
  -2   6   6       14.28        9.14      2.01 o 
  -1   6   6        0.00       -2.43      2.43 o 
   0   6   6        0.25       -1.54      1.60 o 
   1   6   6       24.21       19.30      2.03 o 
   2   6   6       31.72       30.56      2.28 o 
   3   6   6        4.61        2.55      1.54 o 
   4   6   6       75.12       81.06      3.13 o 
   5   6   6       18.63       12.82      1.92 o 
   6   6   6      137.95      136.58      4.42 o 
   7   6   6       29.98       26.47      2.02 o 
   8   6   6       36.87       39.34      2.05 o 
   9   6   6       58.38       57.74      2.20 o 
  10   6   6        0.63        1.25      1.38 o 
  11   6   6        7.43        8.31      1.13 o 
  12   6   6        2.03        1.59      0.79 o 
 -11   7   6       12.64       10.76      1.59 o 
 -10   7   6        0.14       -0.18      1.30 o 
  -9   7   6        0.28        0.82      2.20 o 
  -8   7   6        5.15        6.29      1.54 o 
  -7   7   6        8.47       10.83      1.70 o 
  -6   7   6        1.36        0.75      2.29 o 
  -5   7   6        6.11       11.21      1.79 o 
  -4   7   6       17.15       15.16      1.93 o 
  -3   7   6      168.40      166.83      5.60 o 
  -2   7   6        5.33        6.38      1.53 o 
  -1   7   6       88.73       97.00      3.31 o 
   0   7   6        2.20        4.12      0.96 o 
   1   7   6       76.83       80.15      3.11 o 
   2   7   6       55.41       53.71      2.60 o 
   3   7   6       15.16       16.23      1.89 o 
   4   7   6      171.25      172.68      5.57 o 
   5   7   6        6.07        7.47      1.56 o 
   6   7   6        5.99        4.64      1.52 o 
   7   7   6       91.40      102.20      3.37 o 
   8   7   6        8.44       10.63      1.20 o 
   9   7   6        4.99        3.17      1.00 o 
  10   7   6       18.60       16.21      1.33 o 
  -9   8   6       27.80       24.79      1.99 o 
  -8   8   6       13.37       15.88      1.57 o 
  -7   8   6       28.28       27.03      1.96 o 
  -6   8   6       12.30       15.07      1.57 o 
  -5   8   6        3.38        4.63      1.39 o 
  -4   8   6      237.63      250.73      7.80 o 
  -3   8   6      470.07      477.23     10.94 o 
  -2   8   6      233.60      253.68      7.77 o 
  -1   8   6       10.18        7.12      1.59 o 
   0   8   6      132.22      157.01      6.59 o 
   1   8   6       61.54       62.43      2.84 o 
   2   8   6       58.35       64.78      2.83 o 
   3   8   6       39.50       42.67      2.34 o 
   4   8   6       42.05       43.41      2.16 o 
   5   8   6       98.65       98.70      3.09 o 
   6   8   6        4.15        5.53      1.29 o 
   7   8   6        0.09        0.00      1.56 o 
   8   8   6        0.25       -0.64      1.45 o 
   9   8   6      109.96      104.65      3.06 o 
  -7   9   6       43.03       35.50      2.12 o 
  -6   9   6       83.86       69.12      3.00 o 
  -5   9   6        5.64        3.93      1.25 o 
  -4   9   6        2.70       -1.89      1.89 o 
  -3   9   6       48.80       45.62      2.14 o 
  -2   9   6      106.65       98.67      3.11 o 
  -1   9   6       14.71       16.46      1.55 o 
   0   9   6       87.69       93.67      4.63 o 
   1   9   6       41.75       50.18      2.37 o 
   2   9   6        1.37        2.36      1.25 o 
   3   9   6        4.57        1.22      2.36 o 
   4   9   6        0.03       -0.12      1.62 o 
   5   9   6        0.62        2.66      1.10 o 
   6   9   6       11.42       10.59      1.29 o 
  -2  10   6      166.19      111.31      3.91 o 
  -1  10   6        2.90        3.03      1.19 o 
   0  10   6       58.34       59.64     15.25 o 
   1  10   6      183.73      197.60      5.40 o 
 -13   1   7        7.29        7.80      1.74 o 
 -12   1   7       18.06       16.32      1.99 o 
 -11   1   7        6.50        6.86      1.84 o 
 -10   1   7        3.38       -2.93      3.52 o 
  -9   1   7       43.47       43.11      3.32 o 
  -8   1   7       20.25       22.87      2.93 o 
  -7   1   7      537.00      558.40     15.99 o 
  -6   1   7       75.84       80.15      4.43 o 
  -5   1   7        0.01       -0.32      3.53 o 
  -4   1   7       15.12       15.99      2.77 o 
  -3   1   7       23.70       19.86      2.78 o 
  -2   1   7       11.89       17.32      2.70 o 
  -1   1   7        0.87       -0.70      3.62 o 
   0   1   7        2.65        7.30      3.78 o 
   1   1   7        6.59        5.12      2.24 o 
   2   1   7       14.96       13.59      2.55 o 
   3   1   7       30.62       28.82      2.76 o 
   4   1   7      100.38      115.37      4.38 o 
   5   1   7        1.35        2.17      3.00 o 
   6   1   7      127.04      136.91      4.81 o 
   7   1   7      190.43      197.72      6.10 o 
   8   1   7      378.84      372.52     11.40 o 
   9   1   7       19.63       16.52      2.01 o 
  10   1   7       12.50       10.63      1.69 o 
  11   1   7        0.00        0.59      1.90 o 
  12   1   7        0.16        0.12      1.74 o 
 -13   2   7        0.62       -2.07      2.07 o 
 -12   2   7        0.99        0.98      2.62 o 
 -11   2   7        9.92       13.20      2.28 o 
 -10   2   7       34.67       36.16      2.87 o 
  -9   2   7        8.49       14.42      2.53 o 
  -8   2   7       24.30       23.28      3.11 o 
  -7   2   7      243.44      261.95      7.95 o 
  -6   2   7       63.94       82.74      4.28 o 
  -5   2   7        2.96        2.59      3.01 o 
  -4   2   7        2.50       -1.30      4.10 o 
  -3   2   7        5.60       11.74      2.37 o 
  -2   2   7       62.16       79.11      4.23 o 
  -1   2   7       29.85       36.23      3.44 o 
   0   2   7       51.30       53.59      6.96 o 
   1   2   7        5.71        5.96      2.00 o 
   2   2   7       73.44       78.10      3.66 o 
   3   2   7       34.83       31.87      2.80 o 
   4   2   7        0.00        0.76      2.80 o 
   5   2   7       57.52       64.74      3.26 o 
   6   2   7       79.35       72.48      3.27 o 
   7   2   7      415.00      421.60     11.54 o 
   8   2   7       24.49       30.03      2.52 o 
   9   2   7        5.27        8.45      1.56 o 
  10   2   7      100.31      102.54      3.26 o 
  11   2   7       12.18       12.12      1.42 o 
  12   2   7        5.98        6.23      1.24 o 
 -12   3   7       67.88       77.37      3.61 o 
 -11   3   7       92.53       93.67      3.82 o 
 -10   3   7        4.30        6.76      1.98 o 
  -9   3   7      120.87      124.46      4.61 o 
  -8   3   7       46.04       49.83      3.39 o 
  -7   3   7        0.05       -2.97      3.74 o 
  -6   3   7        1.50        4.12      2.17 o 
  -5   3   7        2.17        7.09      2.23 o 
  -4   3   7        3.61        5.27      2.13 o 
  -3   3   7       19.10       18.23      2.76 o 
  -2   3   7      143.85      155.68      5.46 o 
  -1   3   7       44.97       53.19      3.74 o 
   0   3   7      277.38      289.21     30.97 o 
   1   3   7      263.17      246.58      7.51 o 
   2   3   7       59.90       64.98      3.14 o 
   3   3   7       25.23       24.46      2.34 o 
   4   3   7        0.04       -0.46      2.56 o 
   5   3   7       25.88       26.20      2.41 o 
   6   3   7        0.02       -2.12      2.71 o 
   7   3   7        3.19        3.71      1.52 o 
   8   3   7       78.56       83.39      3.06 o 
   9   3   7        4.83        9.46      1.41 o 
  10   3   7        2.04        4.14      1.23 o 
  11   3   7        5.20        7.20      1.28 o 
 -11   4   7        0.07        0.00      2.52 o 
 -10   4   7      165.30      173.34      5.42 o 
  -9   4   7       29.91       31.53      2.67 o 
  -8   4   7       19.49       19.17      2.50 o 
  -7   4   7        1.09       -1.05      3.20 o 
  -6   4   7       28.18       31.24      2.89 o 
  -5   4   7       16.38       19.20      2.50 o 
  -4   4   7        0.81       -1.10      3.26 o 
  -3   4   7       92.90       96.27      4.33 o 
  -2   4   7        6.10        5.98      2.22 o 
  -1   4   7       62.18       63.23      3.52 o 
   0   4   7        0.05       -0.09      2.79 o 
   1   4   7       10.77       13.77      1.94 o 
   2   4   7       22.78       24.42      2.15 o 
   3   4   7       19.98       19.91      2.06 o 
   4   4   7       11.86       13.67      1.78 o 
   5   4   7        0.52        0.80      2.43 o 
   6   4   7       19.58       18.18      1.98 o 
   7   4   7       36.35       33.35      2.24 o 
   8   4   7        4.53        2.61      1.34 o 
   9   4   7       16.04       14.88      1.53 o 
  10   4   7       47.30       44.64      2.10 o 
 -11   5   7        7.80       13.70      1.83 o 
 -10   5   7       16.50       18.10      2.16 o 
  -9   5   7       13.20       12.23      2.10 o 
  -8   5   7       16.00       15.47      2.09 o 
  -7   5   7       25.73       23.92      2.45 o 
  -6   5   7        1.63       -0.70      2.88 o 
  -5   5   7        0.12        0.71      2.56 o 
  -4   5   7       39.57       44.00      2.82 o 
  -3   5   7       10.11       10.70      2.03 o 
  -2   5   7        0.01       -2.62      2.99 o 
  -1   5   7       13.65       16.93      2.09 o 
   0   5   7      103.98       95.10      5.93 o 
   1   5   7        0.47        0.89      1.44 o 
   2   5   7       10.76        7.64      1.68 o 
   3   5   7        0.02        1.36      2.08 o 
   4   5   7       10.25       10.40      1.71 o 
   5   5   7       59.46       57.34      2.66 o 
   6   5   7        0.63       -1.30      2.12 o 
   7   5   7        8.74       10.74      1.37 o 
   8   5   7        4.02        6.76      1.27 o 
   9   5   7        0.75       -0.20      1.52 o 
  10   5   7       65.79       63.18      2.23 o 
  -9   6   7       59.11       54.94      3.15 o 
  -8   6   7        5.24        1.16      2.67 o 
  -7   6   7       20.45       19.36      2.03 o 
  -6   6   7       20.01       25.87      2.15 o 
  -5   6   7       13.16       13.78      2.03 o 
  -4   6   7       27.82       30.03      2.43 o 
  -3   6   7        0.16        3.85      1.54 o 
  -2   6   7       27.21       29.89      2.33 o 
  -1   6   7       32.46       30.29      2.45 o 
   0   6   7        0.02       -1.87      1.87 o 
   1   6   7        9.46        9.87      1.62 o 
   2   6   7        8.41        8.47      1.57 o 
   3   6   7       67.23       64.26      2.78 o 
   4   6   7        0.01        0.81      2.10 o 
   5   6   7      175.16      161.91      5.30 o 
   6   6   7      149.86      142.24      4.59 o 
   7   6   7       80.51       81.98      2.62 o 
   8   6   7       61.27       61.44      2.38 o 
  -7   7   7        0.65        1.20      1.92 o 
  -6   7   7        3.27        3.69      1.69 o 
  -5   7   7      113.48      107.98      3.77 o 
  -4   7   7      191.25      189.32      6.12 o 
  -3   7   7       32.93       30.89      2.22 o 
  -2   7   7       43.44       45.82      2.54 o 
  -1   7   7        1.16        0.96      2.32 o 
   0   7   7       46.16       42.82      1.81 o 
   1   7   7       42.74       42.79      2.39 o 
   2   7   7        5.74        5.41      1.32 o 
   3   7   7        2.33        3.27      1.23 o 
   4   7   7       50.79       57.28      2.42 o 
   5   7   7      248.60      238.29      6.90 o 
   6   7   7        9.43        5.32      1.46 o 
  -4   8   7       36.62       25.23      2.26 o 
  -3   8   7       48.76       37.26      2.56 o 
  -2   8   7      135.01      123.18      4.28 o 
  -1   8   7       35.97       29.78      2.39 o 
   0   8   7        0.73       -0.91      1.36 o 
   1   8   7        4.68        4.72      1.41 o 
   2   8   7       37.42       39.99      2.34 o 
   3   8   7       38.11       39.82      2.35 o 
  -9   0   8       21.94       19.90      2.39 o 
  -8   0   8      448.45      362.48     10.90 o 
  -7   0   8       14.45       15.61      2.38 o 
  -6   0   8      127.49       94.28      4.11 o 
  -5   0   8      233.16      196.90      6.59 o 
  -4   0   8      298.56      297.87      8.99 o 
  -3   0   8       25.90       28.74      2.98 o 
  -2   0   8        0.27        2.69      2.16 o 
  -1   0   8       11.32       16.52      2.42 o 
   0   0   8        1.58        3.62      3.18 o 
   1   0   8       54.10       60.30      3.58 o 
   2   0   8       74.48       68.59      3.94 o 
   3   0   8       96.73       94.08      4.06 o 
   4   0   8       37.79       37.50      2.85 o 
   5   0   8        5.91       12.01      2.03 o 
   6   0   8      499.33      464.14     13.14 o 
   7   0   8      186.32      190.18      5.59 o 
   8   0   8       33.51       27.15      2.36 o 
  -9   1   8       63.04       56.84      3.55 o 
  -8   1   8        2.60        4.48      2.18 o 
  -7   1   8     1136.52     1113.51     22.50 o 
  -6   1   8      159.28      150.15      5.49 o 
  -5   1   8        0.95        0.27      3.42 o 
  -4   1   8       48.15       51.22      3.84 o 
  -3   1   8        1.01       -1.81      3.70 o 
  -2   1   8        0.00        2.22      3.49 o 
  -1   1   8       10.33       15.85      3.01 o 
   0   1   8       10.43        9.02      2.30 o 
   1   1   8       13.26       14.17      2.23 o 
   2   1   8        5.83        5.34      1.98 o 
   3   1   8        0.22        0.00      2.61 o 
   4   1   8       48.68       50.68      2.77 o 
   5   1   8        5.86        8.09      1.79 o 
   6   1   8      124.85      112.73      3.86 o 
   7   1   8       33.15       38.12      2.37 o 
   8   1   8      127.95      113.86      3.88 o 
  -9   2   8       47.28       51.49      3.33 o 
  -8   2   8        7.98       14.08      2.57 o 
  -7   2   8       29.41       25.32      2.92 o 
  -6   2   8        7.78       10.89      2.47 o 
  -5   2   8        2.00       -3.97      3.97 o 
  -4   2   8       11.23        7.72      2.70 o 
  -3   2   8        1.77       -4.11      4.11 o 
  -2   2   8      127.16      139.05      5.76 o 
  -1   2   8       42.49       52.21      3.89 o 
   0   2   8       54.11       62.04     17.26 o 
   1   2   8       17.76       10.99      1.91 o 
   2   2   8       53.94       50.72      2.79 o 
   3   2   8       56.99       45.06      2.77 o 
   4   2   8       42.75       38.49      2.46 o 
   5   2   8        0.56        1.66      1.41 o 
   6   2   8        0.06        1.24      2.06 o 
   7   2   8      180.81      169.36      5.39 o 
   8   2   8        0.73       -1.00      1.90 o 
  -8   3   8        0.06       -0.20      2.90 o 
  -7   3   8       47.91       51.59      3.61 o 
  -6   3   8       21.64       24.23      2.98 o 
  -5   3   8        0.00       -2.29      3.39 o 
  -4   3   8       11.70       16.31      2.76 o 
  -3   3   8        5.37        5.96      2.34 o 
  -2   3   8       65.11       75.80      4.19 o 
  -1   3   8        2.73        3.39      2.29 o 
   0   3   8        0.06       -1.79      1.99 o 
   1   3   8        7.13        6.66      1.69 o 
   2   3   8       26.07       24.83      2.19 o 
   3   3   8        1.78        1.40      2.24 o 
   4   3   8        2.58        3.27      1.23 o 
   5   3   8        4.48        6.08      1.36 o 
   6   3   8       45.26       42.68      2.58 o 
   7   3   8        0.00        0.78      1.66 o 
  -7   4   8       24.77       26.32      2.85 o 
  -6   4   8        4.75        4.60      2.19 o 
  -5   4   8        1.60       -3.37      3.37 o 
  -4   4   8        1.49        3.31      1.91 o 
  -3   4   8       16.64       19.19      2.50 o 
  -2   4   8        3.14        5.83      2.04 o 
  -1   4   8       49.03       51.73      3.60 o 
   0   4   8        0.11       -1.42      3.97 o 
   1   4   8       15.85       14.28      1.79 o 
   2   4   8       23.84       21.98      1.89 o 
   3   4   8        1.14        2.37      1.30 o 
   4   4   8       14.18        8.58      1.55 o 
   5   4   8        3.80        5.09      1.31 o 
   6   4   8        4.65        4.36      1.25 o 
  -5   5   8        5.40        2.25      2.08 o 
  -4   5   8        0.06        2.39      1.79 o 
  -3   5   8       31.85       31.10      3.02 o 
  -2   5   8       15.74       15.69      2.59 o 
  -1   5   8       14.62       10.57      2.39 o 
   0   5   8        0.73       -0.28      1.91 o 
   1   5   8       14.12       15.61      2.00 o 
   2   5   8        0.00        1.38      1.96 o 
   3   5   8        4.93        0.51      2.09 o 
   4   5   8       11.15       11.13      1.37 o 
  -1   6   8        6.72        4.94      1.92 o 
   0   6   8       21.19       16.13      2.30 o 
                                                 
